# Supplementary material for: FOXA3 regulates cholesterol metabolism to compensate for low uptake during the progression of lung adenocarcinoma
Source: PLoS Biol. 2024 May 28;22(5):e3002621. doi: 10.1371/journal.pbio.3002621 (PMC11161053; doi:10.1371/journal.pbio.3002621)
Supplement: S1 Data — (XLSX) [file pbio.3002621.s013.xlsx]

## Sheet: Fig 1
Figure 1A			Figure 1B						Figure 1C								Figure 1D
TC(μg/mg tissues)			Lung cells	TC (μg/mg protein)					Liver cells	TC (μg/mg protein)after TC treatment							Relative mRNA levels of Ldlr
Adjacent	Cancer		Beas2B	HPAEpic	A549	H441	H1299			TC-0μg/mL			TC-5μg/mL				Huh7	HepG2	A549	H441	H1299
1.83728	3.89084		10.5763	10.4775	22.5206	36.2155	26.0583		Hepa1-6	81.8255	65.6402	71.0353	76.8717	66.5839	57.4873		4.75453	6.15873	0.684229	0.837935	1.42418
2.25026	5.20774		10.163	12.4775	21.9356	32.5011	27.2991		HepG2	93.3123	93.3586	93.083	93.6049	82.2268	97.8319		5.86109	6.49724	0.718033	0.852181	1.54793
1.30638	3.9591		8.59323	11.8745	22.8131	32.8107	24.5692		A549	16.1718	14.2377	18.1723	42.1596	43.1596	47.1596		5.3093	4.35778	0.684575	0.901419	1.32965
5.03415	4.0746								H441	35.3213	36.3213	37.9752	76.5193	78.5652	77.6995
1.59858	6.02215								H1299	18.2619	20.8015	22.6667	46.9675	40.9675	43.8959
1.04155	2.01366
1.36165	6.61074
1.74092	8.72525
1.94663	5.07387
3.47183	3.59365
1.92229	5.00038
2.63027	4.4963
1.18042	4.45817
1.95435	6.0628
2.4901	6.70992
2.87093	5.76867
2.07387	5.37048
2.47183	3.9591
2.52229	4.06027
2.23027	6.02145
Figure 1I				Figure 1J	LC MS/MS of Fraction contribution (% of 13C/12C)						Figure 1K								Figure 1L
Lung cells	TC (μg/mg protein)			DHC			Cholesterol				Relative mRNA levels										DHC (ng/mg protein) levels
Con	Chol	Chol+MβCD		Con	Chol		Con	Chol				Dhcr7			Dhcr24					7-DHC			24-DHC
26.2514	95.2414	42.9638		46.5909	218.092		90.9477	187.968			A549	3.12317	3.34311	3.08917	1.17025	0.846632	0.983125		A549	21.8763	19.6218	20.9225	0.811155	0.863037	0.839688
22.1081	98.6952	30.6519		38.3233	217.733		105.007	142.122			H441	2.61805	3.1854	2.79564	1.01909	1.07252	0.90856		H441	26.1979	20.3703	25.9499	1.2044	1.1636	1.22295
25.5579	99.399	29.5199		53.1915	214.186		104.045	160.762			H1299	4.89705	5.19385	4.75147	1.02654	1.10462	0.868843		H1299	41.1401	55.267	39.6348	1.05549	1.09359	1.1317
Figure 1M								Figure 1N
7-DHC (ng/mg protein)	TC-0μg/mL			TC-5μg/mL				7-DHC (ng/mg protein)
A549	7.29212	5.54061	6.97417	20.8745	23.9024	20.2449		Con	Chol	Chol/Fluvastatin	Fluvastatin
H441	7.73264	6.7901	8.64998	32.8847	30.5606	32.7347		22.7483	47.7285	23.0126	13.4288
H1299	12.7134	15.4223	13.2116	28.4975	31.3225	28.6936		28.5279	44.1896	28.7333	16.911
								26.6465	48.2965	15.875	24.6212
								23.9743	46.3874	32.5484	21.2893
								TC (μg/mg protein)
								Con	Chol	Chol/Fluvastatin	Fluvastatin
								22.0386	51.0997	24.5857	23.547
								20.6167	55.5048	29.6723	21.923
								23.4604	51.9807	26.4398	22.1665
								26.4106	49.7801	25.0106	17.9496
								Relative mRNA levels
									Con				Fluv				Chol				Chol+Fluv
								Cdh2	1.27046	0.957747	0.791267	0.894386	0.526754	0.569051	0.508766	0.438422	1.23714	1.43509	1.58351	1.73892	0.803178	0.899905	0.751221	0.956874
								Vimentin	1.44646	0.883728	0.812301	0.851699	0.466569	0.583161	0.599314	0.487974	3.21626	2.65686	2.1777	2.73324	1.53345	1.10508	1.56117	1.02391
								Fibronectin	1.4886	0.960219	0.806246	0.960028	0.631332	0.788654	0.680004	0.518098	1.76824	1.67231	1.58073	1.68106	1.04933	1.19277	1.28773	0.997508
								Cdh1	1.40615	0.856221	0.852182	0.81996	1.81707	1.68257	1.76374	1.46106	0.634519	0.695124	0.543932	0.586008	1.1956	1.1755	1.29794	1.15519
								Zo-1	1.28057	0.927236	0.848211	1.04411	1.39701	1.27089	1.52019	1.53061	0.665045	0.630144	0.576042	0.71223	0.870784	1.04711	0.996953	0.918803

## Sheet: Fig 2
Figure 2A											Figure 2B
#ID	Control-1	Control-1	Control-1	Cholesterol-1	Cholesterol-2	FoxA3Cholesterol			relative		Relative mRNA levels of foxa3
ENSG00000086548(CEACAM6)	0	0	0	14.1559	17.6439	14.3611	46.1609	0	#DIV/0!			Con				Chol
ENSG00000101842(VSIG1)	0	0	0	0.491233	0.433324	0.679479	1.60404	0	#DIV/0!		Beas-2B	1.05824	1.13304	0.91515	0.893573	1.49306	1.5988	1.0595	0.890312
ENSG00000106541(AGR2)	0	0	0	11.1928	12.9764	12.5755	36.7448	0	#DIV/0!		HPAEpic	1.11455	1.04366	0.79312	0.860743	0.898101	0.844161	0.942648	1.05584
ENSG00000204983(PRSS1)	0	0	0	4.69644	4.26695	3.13258	12.096	0	#DIV/0!		A549	2.16936	1.83064	2.20219	1.79781	11.6997	8.31988	6.5729	8.67176
ENSG00000261949(GFY)	0	0	0	0.674584	0.392208	0.281613	1.34841	0	#DIV/0!		H441	1.3513	1.59448	2.28074	2.77349	4.86009	5.12373	6.92206	6.72436
ENSG00000275896(PRSS2)	0	0	0	7.24542	4.6658	5.56775	17.479	0	#DIV/0!		H1299	1.94646	2.05354	2.38841	1.61159	4.33172	4.91584	3.95994	5.14736
Homo_sapiens_newGene_4706	0	0	0	2.52212	0.466823	0.686536	3.67548	0	#DIV/0!
Homo_sapiens_newGene_5484	0	0	0	2.03605	2.60684	2.80886	7.45174	0	#DIV/0!		Figure 2C
Homo_sapiens_newGene_5781	0	0	0	18.8147	20.5929	17.7325	57.1401	0	#DIV/0!		Relative mRNA levels of Glis
Homo_sapiens_newGene_6187	0	0	0	3.15471	1.23325	3.22767	7.61563	0	#DIV/0!			Con			Chol
Homo_sapiens_newGene_1932	4.45e-58	1.01e-35	3.05e-152	3.51526	1.2379	2.05e-35	4.75316	1.01e-35	4.7061e+35		Gli2	0.952891	0.949194	1.09985	3.29019	3.61803	3.63378
Homo_sapiens_newGene_984	1.56e-06	0	0	1.5698	2.00072	0.253415	3.82394	1.56e-06	2.45124e+06		Gli1	0.985529	1.03059	1.09002	1.47382	1.27493	1.00272
Homo_sapiens_newGene_3783	0.00136704	0.00056278	1.43e-05	8.96e-05	1.96103	0.000937296	1.96206	0.00194412	1009.23		Gli3	0.982212	0.997345	1.02266	1.16768	1.33575	1.29665
ENSG00000203697(CAPN8)	0	0.0404445	0	5.91089	4.38099	3.6409	13.9328	0.0404445	344.492
ENSG00000170608(FOXA3)	1.60488	1.85487	1.61656	20.0081	23.1248	20.1537	63.2866	5.07632	12.467		Figure 2D
ENSG00000172318(B3GALT1)	0.00506638	1.21e-06	1.48e-10	0.914248	0.335692	1.42e-05	1.24995	0.00506759	246.657		Relative eninchment immunoprecipitated
ENSG00000167244(IGF2)	0	0.0880832	0.0190077	7.74412	8.04579	6.93667	22.7266	0.107091	212.218		Promoter		Adjacent
ENSG00000106123(EPHB6)	0.123909	0.0477515	0.171887	14.8026	16.8336	16.5907	48.227	0.343548	140.379		IgG	GLI2	IgG	GLI2
Homo_sapiens_newGene_3922	0	0.0396988	0	0.97438	1.54674	1.38193	3.90305	0.0396988	98.3166		1.17145	3.41163	1.64513	0.712226
ENSG00000163993(S100P)	0.0428006	0.0413806	0.0410443	4.27642	3.41005	2.36542	10.0519	0.125225	80.2703		1.05129	3.85571	1.04254	0.647332
ENSG00000114771(AADAC)	0	0.331612	0.00599028	6.74647	9.73676	10.51	26.9933	0.337602	79.9559		0.968234	3.07431	0.635205	1.12548
ENSG00000136542(GALNT5)	0.00768095	0.00778887	0	0.313374	0.337405	0.20465	0.855429	0.0154698	55.2966
Homo_sapiens_newGene_3920	0.0630773	0	0	1.22726	0.884791	0.99742	3.10947	0.0630773	49.2962		Figure 2E
ENSG00000058866(DGKG)	0.04037	0.0829347	0	1.84137	1.77523	1.31092	4.92751	0.123305	39.9621		Relative luciferase activity of Foxa3 promoter
ENSG00000000971(CFH)	0.0314631	0.0229086	0	0.747795	0.434198	0.982271	2.16426	0.0543717	39.8049		NC	GLI2	GLI1	GLI3
ENSG00000138079(SLC3A1)	0.0766224	0.0385539	0	1.20785	2.0299	1.29524	4.53298	0.115176	39.3569		0.98906	2.97926	1.06825	1.03093
ENSG00000070182(SPTB)	0.224806	0.232739	0.282102	9.67055	9.33793	9.98905	28.9975	0.739648	39.2045		0.904118	2.59292	1.13017	1.14328
ENSG00000124664(SPDEF)	0.0669973	0.0970385	0	1.66788	2.05561	2.20463	5.92813	0.164036	36.1392		1.21655	2.82413	1.29592	1.18072
ENSG00000149527(PLCH2)	0	0	0.026162	0.650641	0.0413891	0.196147	0.888177	0.026162	33.9491
ENSG00000125384(PTGER2)	0.148672	0.0294969	0	2.24243	1.97915	1.71303	5.9346	0.178169	33.3089		Figure 2F
ENSG00000196542(SPTSSB)	0.388212	0.85474	0.697769	14.7541	14.7367	23.425	52.9158	1.94072	27.2661		Relative luciferase activity of Foxa3 promoter
ENSG00000196092(PAX5)	0.0441159	0.0337804	0.0380876	0.898176	0.967426	1.21983	3.08543	0.115984	26.6023		0	20	50	ng/wellGli2
Homo_sapiens_newGene_525	0.0461265	9.96e-06	7.1e-06	6.32e-06	0.695896	0.491721	1.18762	0.0461436	25.7376		1.031	2.79793	5.98961
Homo_sapiens_newGene_4343	0.218917	0	0	0	5.32919	0.203568	5.53276	0.218917	25.2733		0.895167	2.92124	5.7543
Homo_sapiens_newGene_2977	0.034882	0.0355393	0.0361083	1.22146	0.797267	0.592638	2.61136	0.10653	24.513		1.21165	2.24215	6.18921
ENSG00000163435(ELF3)	0.119268	0.0980151	0	1.4727	1.90096	1.92179	5.29545	0.217283	24.3712
Homo_sapiens_newGene_2212	8.51e-13	0.0252598	1.79e-14	2.54e-27	0.602484	1.84e-12	0.602484	0.0252598	23.8515		Figure 2G
ENSG00000163898(LIPH)	0.252511	0.246856	0.706733	9.87675	10.0092	8.59922	28.4851	1.2061	23.6176		Relative mRNA level of Foxa3 promoter
ENSG00000131746(TNS4)	0.0572503	0.0342238	0.0583805	0.835934	1.2377	1.08968	3.16332	0.149855	21.1092		0	20	50	ng/wellGli2
ENSG00000184564(SLITRK6)	0.0119954	0.0123575	0.0124991	0.346774	0.168327	0.240832	0.755933	0.036852	20.5127		0.942077	5.11919	13.6237
ENSG00000064787(BCAS1)	0.104196	0.174128	0.135639	2.53489	2.75892	2.92391	8.21772	0.413963	19.8513		1.16091	7.98652	11.8607
ENSG00000147614(ATP6V0D2)	0.0246374	0.0251038	0.127429	0.600605	1.40585	1.07184	3.0783	0.177171	17.3748		0.897013	5.81395	10.5331
ENSG00000167037(SGSM1)	0.0159599	0.0111566	0	0.123069	0.105078	0.234239	0.462386	0.0271166	17.0518
ENSG00000172794(RAB37)	0.0346223	0.0427465	0.0731024	0.822011	1.048	0.661068	2.53108	0.150471	16.821		Figure 2I
ENSG00000127324(TSPAN8)	0.212811	0.357378	0.142177	3.75118	4.15736	4.03584	11.9444	0.712366	16.7672		Relative eninchment immunoprecipitated
Homo_sapiens_newGene_2471	0.177496	0.173309	0.115781	2.13184	2.81762	2.34258	7.29204	0.466586	15.6285		Promoter		Adjacent
Homo_sapiens_newGene_650	0.222646	0.247929	0.107771	2.61604	2.76589	3.51279	8.89471	0.578346	15.3796		IgG	FOXA3	IgG	FOXA3
ENSG00000174640(SLCO2A1)	0.0416483	0.139937	0.0805802	0.78259	0.902556	1.76761	3.45275	0.262166	13.1701		1.0623	4.16269	0.983317	0.763242
ENSG00000113319(RASGRF2)	0.374641	0.236706	0.170936	3.14203	3.215	3.48434	9.84138	0.782282	12.5803		0.955392	2.95617	1.09698	1.62417
Homo_sapiens_newGene_1956	0.130099	0.318696	0.311099	3.64105	3.64285	2.23615	9.52005	0.759894	12.5281		1.25491	3.41814	0.95221	0.732417
ENSG00000056972(TRAF3IP2)	0.616658	0.58004	0.365463	5.67936	7.18871	6.52719	19.3953	1.56216	12.4157
Homo_sapiens_newGene_609	1.03e-05	5.01e-06	0.0275165	6.18e-05	0.31881	5.97e-05	0.318931	0.0275318	11.5841		Figure 2J
ENSG00000148677(ANKRD1)	1.10957	0.688533	0.930347	9.69285	9.66428	11.3937	30.7508	2.72845	11.2704		FOXAs on the promoter activity of hmgcs1
ENSG00000153294(ADGRF4)	0.0982825	0.0499704	0.052342	0.889993	0.56861	0.788057	2.24666	0.200595	11.2		FOXA1			FOXA2			FOXA3
ENSG00000099139(PCSK5)	0.0196217	0.0339026	0.0168757	0.402514	0.216097	0.143669	0.762281	0.0704	10.8279		1.02122	0.97878	1.00093	0.9847	1.0153	1.00232	1.05928	0.94072	1.00231
ENSG00000134363(FST)	0.164204	0.326644	0.206329	2.54896	2.63064	2.29314	7.47275	0.697176	10.7186		0.66097	0.65357	0.65727	0.73062	0.74181	0.73622	0.86385	0.9855	0.92467
ENSG00000196104(SPOCK3)	1.37605	0.922867	0.839759	8.91368	13.1227	11.4034	33.4398	3.13868	10.6541		0.65452	0.62379	0.63915	0.94693	0.97677	0.96185	1.80016	1.94156	1.87086
ENSG00000185467(KPNA7)	0.0945375	0.0616858	0.0875766	0.688438	0.959251	0.909159	2.55685	0.2438	10.4875		0.77278	0.76839	0.77059	0.80315	0.83152	0.81733	1.74801	1.81726	1.78263
ENSG00000074706(IPCEF1)	0.0546029	0	0.00783162	0.221758	0.21608	0.21515	0.652988	0.0624345	10.4588		0.73587	0.76561	0.75074	0.59677	0.68282	0.63979	2.04428	2.45504	2.24966
ENSG00000198121(LPAR1)	0.455842	0.520719	0.980389	7.20803	7.18253	5.64968	20.0402	1.95695	10.2405		0.52955	0.52901	0.52928	0.79145	0.81123	0.80134	3.20951	3.24383	3.22667
ENSG00000108176(DNAJC12)	0.306007	0.187535	0.167503	1.85622	2.43195	2.43734	6.72551	0.661045	10.1741		0.48081	0.47986	0.48034	0.70155	0.72306	0.7123	5.91586	6.17231	6.04408
ENSG00000078401(EDN1)	0.0811496	0.109433	0.110436	0.957165	1.31974	0.752005	3.02891	0.301018	10.0622
ENSG00000147408(CSGALNACT1)	0.955465	1.04269	1.14015	9.95015	11.0736	10.4395	31.4633	3.13831	10.0255		Figure 2K
ENSG00000102755(FLT1)	0.0082803	0.0549279	0	0.334169	0.168703	0.118428	0.621301	0.0632082	9.82942		FOXA3 on the promoter activity of hmgcs1
ENSG00000122862(SRGN)	0.288574	0.175474	0.352399	1.77116	3.41942	2.80744	7.99802	0.816447	9.79613			NC			FOXA3
ENSG00000116016(EPAS1)	0.38046	0.191209	0.348779	2.78796	2.83424	3.03079	8.65299	0.920448	9.40085		WT	0.896583	0.935549	1.432	4.80888	5.32583	5.11154
ENSG00000167105(TMEM92)	0.84658	0.906026	1.50059	7.81774	7.88002	13.8306	29.5284	3.2532	9.07672		Mut	1.03022	0.953591	1.04641	1.18407	1.62423	1.43756
ENSG00000188738(FSIP2)	0.0109994	0.0068663	0.00695635	0.0666255	0.0824087	0.0736053	0.222639	0.0248221	8.96941		Del	0.935495	1.10342	0.882125	1.13682	1.02957	1.04045
ENSG00000162975(KCNF1)	0.702804	0.378951	0.325529	3.17579	4.27586	4.37371	11.8254	1.40728	8.40297
ENSG00000165092(ALDH1A1)	0.0874806	0.0286443	0.175657	0.744235	0.883289	0.790757	2.41828	0.291782	8.28798		Figure 2L
ENSG00000140379(BCL2A1)	0.602781	0.38335	0.375755	3.58791	4.38422	3.16528	11.1374	1.36189	8.17793		FOXA3 on the expression of mRNA level of Hmgcs1
Homo_sapiens_newGene_3770	0.577239	0.796184	0.50209	5.2891	5.02655	4.6597	14.9753	1.87551	7.98467		NC	FOXA3
ENSG00000213626(LBH)	0.163062	0.0395994	0.0196187	0.670035	0.826491	0.27666	1.77319	0.22228	7.97725		1.37763	3.57204
ENSG00000169116(PARM1)	0.0127151	0.0311858	0.0526239	0.291747	0.273948	0.18428	0.749975	0.0965247	7.76977		0.726771	4.57683
ENSG00000205426(KRT81)	0.185454	0.208188	0.177918	1.52414	1.66686	1.12647	4.31747	0.57156	7.55384		0.995598	5.572
ENSG00000099250(NRP1)	1.34992	1.64136	1.1695	8.78799	11.5064	10.1184	30.4127	4.16077	7.30939
ENSG00000169439(SDC2)	0.0427197	0.323552	0.2783	1.38594	1.641	1.56926	4.5962	0.644572	7.13063		Figure 2N
ENSG00000120820(GLT8D2)	0.112388	0.177909	0.144727	1.08889	0.682074	1.30974	3.0807	0.435024	7.08169		FOXA3 on the level of TC(μg/mg protein)
Homo_sapiens_newGene_1392	0.170381	0.128322	0.0430449	0.731676	0.944058	0.733069	2.4088	0.341748	7.04848		NC	FOXA3
ENSG00000213809(KLRK1)	0.247943	0.0730359	0.187695	1.02637	1.23134	1.29535	3.55307	0.508674	6.98495		20.0895	64.1071
ENSG00000143850(PLEKHA6)	0.006404	0.0263794	0.0260628	0.205386	0.111966	0.0925229	0.409874	0.0588462	6.96518		21.6965	70.4023
Homo_sapiens_newGene_3821	3.36e-05	0.29493	0.233995	1.41434	0.598625	1.55652	3.56948	0.528959	6.74814		23.393	68.1809
ENSG00000198848(CES1)	0.168957	0.0739644	0.155061	0.855012	0.987856	0.840883	2.68375	0.397982	6.74339
ENSG00000136155(SCEL)	0.0830045	0.0665218	0.133931	0.724101	0.576859	0.597711	1.89867	0.283458	6.69825		Figure 2O
Homo_sapiens_newGene_1565	0.57984	0.125419	0.518043	2.5071	2.54609	2.94585	7.99904	1.2233	6.53889		FOXA3 on the level of 7-DHC(ng/mg protein)
ENSG00000182866(LCK)	0.0645519	0.149132	0.173998	1.16795	0.663398	0.662388	2.49373	0.387682	6.43241		NC	FOXA3
ENSG00000150782(IL18)	0.125638	0.315178	0.462405	1.53581	2.4649	1.7786	5.77931	0.903222	6.39855		18.8915	36.1093
ENSG00000141753(IGFBP4)	10.5207	10.6851	10.2837	66.77	66.6254	67.8554	201.251	31.4895	6.39104		19.6766	37.2057
ENSG00000152154(TMEM178A)	0.18333	0.0575782	0.271929	1.21779	1.09302	0.850601	3.1614	0.512837	6.16454		23.8235	35.9875
Homo_sapiens_newGene_6442	0.000102955	0.474624	0.000599074	0.496364	0.602109	1.76878	2.86725	0.475326	6.03218
Homo_sapiens_newGene_1969	0.183617	0.0594764	3.52e-05	4.98e-06	0.989804	0.457857	1.44767	0.243129	5.95432		Figure 2P
ENSG00000074527(NTN4)	5.16067	5.73512	5.67774	32.5589	32.5033	32.309	97.3712	16.5735	5.8751		shFOXA3 on the expression of mRNA level of Hmgcs1
ENSG00000127863(TNFRSF19)	0.12367	0.156502	0.121345	0.793327	0.939223	0.626016	2.35857	0.401517	5.87414		shNC	shFOXA3
Homo_sapiens_newGene_2951	0.209015	0.103757	0.0518261	0.545748	0.751114	0.839879	2.13674	0.364598	5.86054		0.934547	0.485806
ENSG00000166689(PLEKHA7)	0.255259	0.299336	0.120958	0.787032	1.07367	2.00627	3.86697	0.675552	5.72416		1.12568	0.519169
Homo_sapiens_newGene_714	0.207906	0.28327	0.20573	1.53361	1.18726	1.24983	3.9707	0.696906	5.69762		0.939771	0.584908
ENSG00000130720(FIBCD1)	5.39312	7.17142	7.07117	25.6529	44.4592	40.011	110.123	19.6357	5.60831
ENSG00000138798(EGF)	0.0977944	0.0675086	0.0873565	0.533277	0.424876	0.455059	1.41321	0.252659	5.59335		Figure 2R
ENSG00000225614(ZNF469)	0	0.0221196	0.0113712	0.0801189	0.0434274	0.0624651	0.186011	0.0334908	5.5541		shFOXA3 on the level of TC(μg/mg protein)
ENSG00000104081(BMF)	1.2731	1.32294	1.50982	7.84877	8.24063	6.67267	22.7621	4.10586	5.5438		shNC	shFOXA3
ENSG00000152779(SLC16A12)	0.12018	0.0947383	0.0815598	0.379199	0.615669	0.627388	1.62226	0.296478	5.47176		22.3002	15.8105
Homo_sapiens_newGene_5838	4.85e-05	3.82e-05	0.225285	0.975973	6.26e-05	0.234453	1.21049	0.225372	5.37108		25.521	14.2687
ENSG00000182700(IGIP)	0.143254	0.0135353	0.0971106	0.292533	1.04593	0.0131537	1.35161	0.253899	5.32342		23.102	13.0396
ENSG00000138759(FRAS1)	0.0119706	0.0256458	0.0543343	0.176891	0.179918	0.11552	0.472329	0.0919507	5.13676
ENSG00000115919(KYNU)	0.103197	0.340176	0.169525	0.727972	1.00609	1.40763	3.14169	0.612899	5.12596		Figure 2S
ENSG00000235750(KIAA0040)	0.185699	0.156932	0.153155	0.789983	0.762747	0.910564	2.46329	0.495786	4.96846		shFOXA3 on the level of 7-DHC(ng/mg protein)
ENSG00000135409(AMHR2)	0.570913	0.474238	0.241032	2.54754	2.74614	1.02905	6.32273	1.28618	4.91589		shNC	shFOXA3
ENSG00000187123(LYPD6)	0.187984	0.455107	0.17819	1.14648	1.48361	1.40457	4.03466	0.82128	4.91265		17.4866	12.6123
ENSG00000152689(RASGRP3)	1.45574	0.742472	0.718319	4.88508	5.74257	3.48833	14.116	2.91653	4.83999		17.239	11.7123
ENSG00000107984(DKK1)	12.7448	11.2702	12.2214	57.4366	57.6521	60.0327	175.121	36.2364	4.83275		15.6116	12.0805
ENSG00000165272(AQP3)	0.782674	0.754695	0.717647	3.92714	3.90434	2.99246	10.8239	2.25502	4.79994
ENSG00000139044(B4GALNT3)	0.936525	0.866464	1.06484	4.36192	4.87368	4.30126	13.5369	2.86783	4.72025		Figure 2T
ENSG00000172602(RND1)	1.53531	1.92136	2.04404	9.37987	7.47225	8.86723	25.7193	5.50071	4.67564		The effects of shFOXA3 and cholesterol on the expression of mRNA level of EMT related genes
ENSG00000134545(KLRC1)	1.63849	2.02704	1.69126	6.92551	8.83616	9.21974	24.9814	5.35679	4.66351			Con			Chol+shNC			Chol+shFOXA3
ENSG00000149564(ESAM)	2.6314	2.16193	2.54277	10.6034	11.4038	11.6623	33.6694	7.3361	4.58956		Cdh2	1	1.24039	1.49989	2.22716	2.45704	2.5111	1.02313	1.11182	1.37261
ENSG00000102048(ASB9)	1.40427	1.71614	1.37444	7.53089	6.35557	6.4434	20.3299	4.49485	4.52292		Fibronectin	1.0692	1.54388	1.22566	13.7808	9.17838	9.62758	1.00411	1.47411	2.08778
ENSG00000143127(ITGA10)	0.386401	0.500712	0.460091	1.72703	1.78304	2.26532	5.77539	1.3472	4.28695		Vimentin	0.989833	1.2132	1.18582	2.61776	3.95362	2.2743	1.03147	1.07819	1.37914
ENSG00000130066(SAT1)	62.2849	62.0005	62.8586	263.657	285.635	252.82	802.112	187.144	4.28607		Cdh1	1.09621	0.935817	1.12982	0.639577	0.464359	0.487341	1.17605	0.945888	0.986624
ENSG00000099812(MISP)	1.21858	1.04973	0.986974	4.60698	4.39523	4.78861	13.7908	3.25528	4.23644		Zo-1	1.07257	0.927429	1.01017	0.482561	0.511707	0.687389	1.0156	1.25111	0.899156
ENSG00000132170(PPARG)	0.516507	0.689706	0.742798	2.97893	3.13479	2.02416	8.13788	1.94901	4.17539
ENSG00000250722(SELENOP)	0.427626	0.652909	0.429026	1.95323	2.25254	2.08672	6.29249	1.50956	4.16842		Figure 2U
ENSG00000120262(CCDC170)	0.0356357	0.0927937	0.0637019	0.344993	0.186709	0.262291	0.793993	0.192131	4.13256		The effects of shFOXA3 and cholesterol on TC levels(μg/mg protein)
ENSG00000164761(TNFRSF11B)	0.332852	0.202749	0.0911915	0.763853	1.006	0.800377	2.57023	0.626792	4.10061		Con	Chol	shFOXA3/Chol
ENSG00000158560(DYNC1I1)	1.07679	1.36154	0.844806	4.63419	4.77271	3.91974	13.3266	3.28313	4.05913		20.9447	53.6327	24.4368
ENSG00000111816(FRK)	0.0799978	0.119707	0.0687704	0.271823	0.343234	0.473773	1.08883	0.268475	4.05561		21.9367	62.6051	22.9761
ENSG00000164574(GALNT10)	22.7491	22.5901	23.0811	89.1706	91.1271	91.0296	271.327	68.4204	3.96559		25.1778	47.087	19.0682
ENSG00000138771(SHROOM3)	0.157669	0.116809	0.164473	0.743834	0.473447	0.520562	1.73784	0.43895	3.95909
ENSG00000145777(TSLP)	0.393044	0.381424	0.436714	1.28147	1.88982	1.51694	4.68823	1.21118	3.87079		The effects of shFOXA3 and cholesterol on 7-DHC levels (ng/mg protein)
ENSG00000078114(NEBL)	0.239896	0.149859	0.386493	0.748472	1.2143	1.01028	2.97304	0.776248	3.83002		Con	Chol	shFOXA3/Chol
ENSG00000146197(SCUBE3)	0.0135542	0.0270808	0.099536	0.15497	0.198272	0.16189	0.515133	0.140171	3.67503		20.2969	30.7282	20.9109
ENSG00000099282(TSPAN15)	21.2738	21.1495	18.9637	70.2536	74.6781	79.1871	224.119	61.387	3.65092		16.4822	32.2849	21.7406
ENSG00000055813(CCDC85A)	0.252629	0.311699	0.128457	0.630274	0.529631	1.35417	2.51407	0.692785	3.62894		20.653	30.9588	21.0328
ENSG00000101670(LIPG)	0.500941	0.838043	0.631178	2.59665	1.90729	2.639	7.14294	1.97016	3.62556
ENSG00000101384(JAG1)	4.17153	4.64216	4.40619	15.9139	15.8311	15.2873	47.0322	13.2199	3.55769
Homo_sapiens_newGene_1929	0.395496	0.144795	0.182358	0.710411	0.485908	1.32091	2.51723	0.722649	3.48334
ENSG00000106003(LFNG)	1.36274	1.35278	1.30473	4.92609	5.15518	3.73024	13.8115	4.02024	3.43549
ENSG00000213853(EMP2)	2.61342	5.37056	4.18234	14.6029	11.3342	15.6436	41.5807	12.1663	3.41768
ENSG00000185112(FAM43A)	1.95372	2.28822	2.04742	5.84042	8.26617	7.07337	21.18	6.28936	3.36759
Homo_sapiens_newGene_5140	0.509542	0.547906	0.244699	1.53275	1.35547	1.46927	4.35749	1.30215	3.34638
ENSG00000165757(KIAA1462)	0.328627	0.34982	0.30497	1.09354	1.15062	1.03183	3.27599	0.983417	3.33123
ENSG00000168077(SCARA3)	1.19295	1.28118	1.28389	4.04513	4.0761	4.34796	12.4692	3.75802	3.31802
ENSG00000153714(LURAP1L)	1.10751	1.41504	1.499	4.39437	5.21054	3.59007	13.195	4.02154	3.28108
ENSG00000126785(RHOJ)	0.303193	0.0926981	0.144648	0.647449	0.816378	0.304445	1.76827	0.54054	3.27131
ENSG00000164171(ITGA2)	17.8096	17.7177	17.9135	55.9472	58.2337	59.1955	173.376	53.4408	3.24427
ENSG00000165895(ARHGAP42)	0.434447	0.30092	0.500012	1.14686	1.02487	1.82018	3.99192	1.23538	3.23133
ENSG00000121966(CXCR4)	1.09405	1.53771	1.0444	4.16541	3.66346	4.00782	11.8367	3.67616	3.21985
ENSG00000152527(PLEKHH2)	2.7946	2.63936	2.36885	8.32209	8.93984	7.85128	25.1132	7.80281	3.21848
ENSG00000147883(CDKN2B)	10.7	10.5633	10.7238	34.2588	34.7355	33.8401	102.834	31.987	3.21488
ENSG00000162407(PLPP3)	0.257593	0.496914	0.329731	1.42866	0.986007	1.03681	3.45148	1.08424	3.18332
ENSG00000137962(ARHGAP29)	9.33219	9.96941	9.13344	28.8827	30.0465	31.5111	90.4403	28.435	3.18059
ENSG00000103034(NDRG4)	1.13964	0.992012	1.06507	3.65579	3.62396	2.82889	10.1086	3.19673	3.16218
ENSG00000095203(EPB41L4B)	6.12141	6.38721	5.45979	19.4445	18.5634	18.7287	56.7367	17.9684	3.15758
ENSG00000164251(F2RL1)	83.8673	85.3801	86.8096	257.855	284.945	262.599	805.399	256.057	3.14539
ENSG00000157064(NMNAT2)	0.407279	0.285806	0.439388	1.22682	1.41936	0.904205	3.55038	1.13247	3.13507
ENSG00000169129(AFAP1L2)	0.596087	0.674847	0.845648	2.15354	2.12702	2.30494	6.5855	2.11658	3.11138
ENSG00000204634(TBC1D8)	5.22161	5.01294	5.06889	15.7718	15.9846	15.8	47.5564	15.3034	3.10756
ENSG00000108821(COL1A1)	1.37267	0.948447	1.44498	4.08173	3.33881	4.23989	11.6604	3.76609	3.09616
ENSG00000170421(KRT8)	117.541	118.717	120.675	356.097	382.379	366.325	1104.8	356.933	3.09527
ENSG00000180801(ARSJ)	5.56633	5.40369	4.99626	16.1808	17.3971	15.8064	49.3843	15.9663	3.09303
Homo_sapiens_newGene_3568	0.294103	0.132012	0.000594461	0.19595	0.730811	0.391851	1.31861	0.42671	3.09019
ENSG00000088836(SLC4A11)	2.6616	2.59884	2.63857	8.3751	7.80563	8.1274	24.3081	7.89901	3.07736
ENSG00000167191(GPRC5B)	1.18092	1.13856	1.01595	2.8549	3.67844	3.69997	10.2333	3.33543	3.06806
ENSG00000075213(SEMA3A)	8.94039	8.88324	9.45228	20.1704	36.0327	27.4653	83.6684	27.2759	3.06748
ENSG00000137393(RNF144B)	1.28758	1.44298	1.43334	4.42519	4.15585	4.15622	12.7373	4.1639	3.05898
ENSG00000105289(TJP3)	0.787678	0.982381	0.832915	2.52573	3.09225	2.32662	7.94459	2.60297	3.05212
ENSG00000176788(BASP1)	3.06259	2.76573	3.45989	9.01051	9.68606	9.57517	28.2717	9.2882	3.04383
ENSG00000137266(SLC22A23)	0.90283	0.941302	0.955294	2.2344	3.36729	2.87675	8.47844	2.79943	3.02863
Homo_sapiens_newGene_2567	0.176321	0.281976	0.123151	0.501206	0.605547	0.607254	1.71401	0.581448	2.94782
ENSG00000196358(NTNG2)	0.296713	0.359835	0.13532	0.891227	0.764095	0.649219	2.30454	0.791868	2.91026
ENSG00000106537(TSPAN13)	7.9538	9.37653	8.38201	25.8177	25.6067	23.204	74.6284	25.7123	2.90244
ENSG00000138772(ANXA3)	1.21695	0.83286	0.832703	2.78496	2.79351	2.76871	8.34718	2.88251	2.8958
ENSG00000155265(GOLGA7B)	0.184281	0.179912	0.156985	0.596685	0.538763	0.370122	1.50557	0.521178	2.88878
Homo_sapiens_newGene_2800	6.47069	9.4019	12.2908	32.1185	26.2313	22.8685	81.2183	28.1634	2.88383
ENSG00000196196(HRCT1)	0.872009	0.708265	0.323638	1.29212	1.5392	2.6099	5.44122	1.90391	2.85792
ENSG00000116991(SIPA1L2)	0.232485	0.210425	0.350219	0.676255	0.863419	0.722903	2.26258	0.793128	2.85273
ENSG00000163762(TM4SF18)	24.0142	23.6003	20.3907	62.6008	68.5944	60.8085	192.004	68.0051	2.82337
ENSG00000115266(APC2)	0.70946	0.624524	0.884684	2.35403	1.9777	1.92574	6.25747	2.21867	2.82037
ENSG00000154589(LY96)	1.55616	2.47781	2.84922	7.02015	5.33396	7.04759	19.4017	6.88319	2.81871
ENSG00000198807(PAX9)	0.223472	0.395364	0.185323	0.730574	0.646998	0.874238	2.25181	0.804159	2.80021
ENSG00000168140(VASN)	1.30855	0.927118	0.715497	2.179	2.83997	3.22464	8.24361	2.95117	2.79334
ENSG00000183092(BEGAIN)	0.374322	0.258807	0.386977	1.14696	0.95274	0.74053	2.84023	1.02011	2.78425
ENSG00000069812(HES2)	0.139259	0.769925	1.06749	2.17552	2.75762	0.569013	5.50215	1.97668	2.78354
ENSG00000168743(NPNT)	0.305904	0.446027	0.228371	1.10993	0.749886	0.865518	2.72533	0.980303	2.78009
ENSG00000169429(CXCL8)	0.52474	0.436769	0.869869	2.02077	1.96096	1.08872	5.07045	1.83138	2.76865
ENSG00000162645(GBP2)	0.544748	0.297924	0.449407	1.40928	1.11382	1.05036	3.57346	1.29208	2.76567
ENSG00000136205(TNS3)	0.394211	0.538418	0.320195	1.02644	1.43639	0.991057	3.45389	1.25282	2.75688
ENSG00000132031(MATN3)	1.43382	1.45812	1.37132	3.48632	4.35303	3.86322	11.7026	4.26326	2.74498
ENSG00000092969(TGFB2)	2.34089	1.72403	2.62502	6.40406	6.14072	5.73382	18.2786	6.68994	2.73225
ENSG00000117707(PROX1)	0.195909	0.10698	0.106697	0.299146	0.476077	0.341317	1.11654	0.409586	2.72602
ENSG00000101160(CTSZ)	2.94522	2.74065	4.30449	8.50409	9.09927	9.47599	27.0794	9.99036	2.71055
ENSG00000071282(LMCD1)	6.72496	6.74046	6.86755	17.8966	18.1355	18.7462	54.7783	20.333	2.69406
ENSG00000138735(PDE5A)	1.07393	0.827943	1.06508	3.52476	2.40576	2.03519	7.9657	2.96696	2.6848
ENSG00000185477(GPRIN3)	0.228495	0.292639	0.214778	0.771654	0.661235	0.541068	1.97396	0.735912	2.68233
ENSG00000272398(CD24)	1.06101	0.916252	1.1203	2.85876	2.69227	2.71517	8.2662	3.09756	2.66861
ENSG00000114805(PLCH1)	0.460683	0.475328	0.377414	1.40581	1.16194	0.932314	3.50006	1.31342	2.66484
Homo_sapiens_newGene_3267	0.259625	0.280482	2.13e-05	1.23969	0.137148	0.0577363	1.43458	0.540129	2.65599
ENSG00000060656(PTPRU)	0.533577	0.518918	0.466486	1.28784	1.6368	1.0905	4.01514	1.51898	2.64331
Homo_sapiens_newGene_6646	0.313883	0.203874	0.380246	0.806992	1.09169	0.471714	2.3704	0.898003	2.63963
ENSG00000205213(LGR4)	4.25101	4.38804	3.99976	10.1709	11.8508	10.8852	32.9069	12.6388	2.60364
ENSG00000164176(EDIL3)	2.10403	3.30044	1.97192	5.84452	6.48731	6.74426	19.0761	7.37639	2.5861
ENSG00000157168(NRG1)	5.74239	4.97656	5.429	13.7463	13.4089	14.5269	41.6822	16.1479	2.58127
ENSG00000173801(JUP)	4.67844	4.17916	5.43795	12.9633	13.1756	10.7081	36.8469	14.2956	2.57751
ENSG00000173334(TRIB1)	3.35765	3.83678	3.64723	8.29687	9.95979	9.68508	27.9417	10.8417	2.57726
ENSG00000167641(PPP1R14A)	5.5702	6.38598	7.94565	19.4729	17.9884	13.7942	51.2555	19.9018	2.57542
ENSG00000104313(EYA1)	0.561403	0.414538	0.52594	1.54134	1.22591	1.09953	3.86678	1.50188	2.57463
ENSG00000141431(ASXL3)	0.228916	0.110361	0.15872	0.379542	0.636335	0.266232	1.28211	0.497997	2.57453
ENSG00000103528(SYT17)	1.49031	1.98867	2.04042	5.06697	5.25201	3.79944	14.1184	5.5194	2.55797
ENSG00000106789(CORO2A)	2.40152	2.23224	2.10351	5.81871	6.13455	5.25682	17.2101	6.73727	2.55446
ENSG00000137486(ARRB1)	2.47949	2.74548	2.56227	6.83971	6.82244	6.19605	19.8582	7.78723	2.5501
ENSG00000111348(ARHGDIB)	6.14261	7.44792	7.64226	18.2658	18.579	17.2677	54.1124	21.2328	2.54853
ENSG00000143184(XCL1)	0.492217	1.6711	0.763987	1.67798	3.61422	2.149	7.4412	2.9273	2.542
Homo_sapiens_newGene_23	0.777641	0.85534	0.695181	2.05829	2.07809	1.75743	5.89381	2.32816	2.53153
ENSG00000136167(LCP1)	0.583722	0.500472	0.829961	1.67817	1.57725	1.58608	4.8415	1.91416	2.52931
ENSG00000136842(TMOD1)	0.318015	0.360552	0.356359	1.02282	1.04191	0.55286	2.61759	1.03493	2.52925
ENSG00000167157(PRRX2)	1.47684	1.21891	2.37993	4.25283	4.45917	4.04844	12.7604	5.07569	2.51403
ENSG00000079385(CEACAM1)	1.34677	1.45409	1.4706	3.29908	3.77904	3.65568	10.7338	4.27145	2.51291
ENSG00000152766(ANKRD22)	1.04784	0.872406	0.773552	1.70913	2.32642	2.72078	6.75633	2.69379	2.50811
ENSG00000130513(GDF15)	3.33933	4.61159	3.08772	10.1165	8.99162	8.263	27.3711	11.0386	2.47957
ENSG00000121895(TMEM156)	38.4731	37.7259	42.0314	93.808	101.353	97.9632	293.124	118.23	2.47926
ENSG00000184611(KCNH7)	0.285353	0.453822	0.643137	1.05141	1.27945	1.0898	3.42066	1.38231	2.47459
ENSG00000100342(APOL1)	2.90725	2.98665	2.28675	7.00238	5.79169	7.38226	20.1763	8.18065	2.46635
ENSG00000146072(TNFRSF21)	14.2419	14.7003	14.5597	36.6964	35.4831	34.7035	106.883	43.5019	2.45697
ENSG00000114315(HES1)	7.82864	9.48609	8.9187	22.4806	19.8442	21.9087	64.2335	26.2334	2.44854
ENSG00000163362(C1orf106)	0.424027	0.181744	0.169459	0.580766	0.533284	0.778843	1.89289	0.775231	2.44171
ENSG00000053747(LAMA3)	0.37936	0.459233	0.242674	0.718398	0.99264	0.920839	2.63188	1.08127	2.43407
Homo_sapiens_newGene_2030	1.03874	0.843608	0.871371	2.74404	2.32745	1.62895	6.70044	2.75372	2.43324
ENSG00000137142(IGFBPL1)	2.08076	3.18087	2.036	4.8289	6.51701	6.37257	17.7185	7.29763	2.42798
ENSG00000138964(PARVG)	0.60836	0.555563	0.725674	1.2579	1.6162	1.68229	4.55639	1.8896	2.4113
ENSG00000170962(PDGFD)	2.06577	1.41204	2.05748	4.67177	4.83124	3.82341	13.3264	5.53528	2.40754
ENSG00000007255(TRAPPC6A)	12.4614	16.651	16.4453	33.6142	42.1317	33.7902	109.536	45.5577	2.40434
ENSG00000150687(PRSS23)	49.1061	46.731	51.8569	118.372	119.799	114.391	352.563	147.694	2.38712
ENSG00000214274(ANG)	6.24123	6.24578	6.91062	12.6418	18.624	14.9188	46.1847	19.3976	2.38094
Homo_sapiens_newGene_314	1.58553	1.33391	1.7832	4.69919	3.48011	3.00601	11.1853	4.70264	2.37852
ENSG00000120885(CLU)	89.1951	107.418	112.123	247.945	246.7	237.462	732.107	308.736	2.37131
ENSG00000013588(GPRC5A)	25.5791	28.1362	26.1847	60.1438	67.7766	60.2769	188.197	79.9	2.35541
ENSG00000135480(KRT7)	16.044	14.2905	13.3586	33.5727	36.3556	32.9318	102.86	43.6931	2.35415
ENSG00000139211(AMIGO2)	54.1524	50.4766	52.2306	119.203	123.386	125.523	368.112	156.86	2.34676
ENSG00000102466(FGF14)	0.461543	0.446173	0.335501	0.774669	1.0662	1.07442	2.91529	1.24322	2.34496
ENSG00000167964(RAB26)	5.73516	6.12414	6.32838	12.8152	13.6151	15.9498	42.3801	18.1877	2.33016
Homo_sapiens_newGene_3979	0.213818	0.132538	0.04043	0.144013	0.31728	0.439913	0.901206	0.386786	2.32999
ENSG00000273983(HIST1H3G)	0.577531	0.148499	0.339896	0.920733	1.03655	0.519226	2.47651	1.06593	2.32334
ENSG00000167861(HID1)	2.93272	2.92202	1.8567	6.18524	6.75972	4.96428	17.9092	7.71144	2.32243
ENSG00000091136(LAMB1)	42.0236	42.279	41.147	93.7871	102.466	94.8418	291.095	125.45	2.32042
ENSG00000128342(LIF)	9.02229	7.05515	8.7129	18.8184	20.5758	17.9333	57.3275	24.7903	2.31249
ENSG00000114812(VIPR1)	5.00622	4.5756	4.30175	12.9045	8.94293	10.2201	32.0676	13.8836	2.30975
ENSG00000142875(PRKACB)	8.79706	9.25726	8.74445	19.1718	20.2353	22.2619	61.669	26.7988	2.30119
ENSG00000001561(ENPP4)	0.585008	0.748258	0.694171	1.42852	1.62956	1.60476	4.66284	2.02744	2.29987
ENSG00000197959(DNM3)	0.657585	0.77302	1.62497	1.73107	2.47374	2.77442	6.97922	3.05557	2.2841
ENSG00000137968(SLC44A5)	0.699597	0.705882	0.855783	1.75064	1.41278	1.95493	5.11835	2.26126	2.26349
ENSG00000010404(IDS)	27.635	27.1329	28.8877	65.4443	62.3291	60.8633	188.637	83.6556	2.25492
Homo_sapiens_newGene_4663	1.08582	0.885781	0.549418	1.81061	1.81065	2.06	5.68125	2.52102	2.25355
ENSG00000054793(ATP9A)	2.26639	2.21294	2.3152	4.80539	5.47317	5.01376	15.2923	6.79453	2.25068
ENSG00000198542(ITGBL1)	3.15029	3.46763	2.96467	8.11508	6.16615	7.1912	21.4724	9.5826	2.24077
ENSG00000138448(ITGAV)	25.7005	27.6278	25.6624	56.5154	59.5595	60.1241	176.199	78.9907	2.23063
ENSG00000134508(CABLES1)	6.42683	8.99288	6.15679	16.4539	14.994	16.6469	48.0947	21.5765	2.22903
Homo_sapiens_newGene_4319	0.78046	0.741303	0.520974	1.46058	1.50503	1.58275	4.54835	2.04274	2.2266
ENSG00000187244(BCAM)	14.1843	14.0782	14.6459	29.3918	34.226	31.7793	95.3971	42.9084	2.22327
ENSG00000158856(DMTN)	1.81378	1.41061	1.6194	3.84259	3.40817	3.51273	10.7635	4.8438	2.22212
ENSG00000188290(HES4)	32.3702	34.0367	35.0598	76.3048	82.1085	66.7001	225.113	101.467	2.21859
ENSG00000137801(THBS1)	3.59267	3.4399	3.78511	8.14818	7.01093	8.83254	23.9916	10.8177	2.21782
ENSG00000109790(KLHL5)	90.4023	90.9147	88.5943	199.811	203.799	194.678	598.288	269.911	2.21661
ENSG00000185352(HS6ST3)	0.394235	0.437357	0.424685	0.999695	0.93912	0.845688	2.7845	1.25628	2.21647
ENSG00000131773(KHDRBS3)	1.98586	1.7788	1.7757	3.69603	5.37201	3.18829	12.2563	5.54036	2.21219
ENSG00000065809(FAM107B)	2.58332	2.93641	2.75268	6.29849	6.06349	5.85914	18.2211	8.27242	2.20264
ENSG00000079931(MOXD1)	12.4634	13.1245	12.6892	28.3663	30.0724	25.6199	84.0586	38.2772	2.19605
ENSG00000099864(PALM)	6.42456	5.55124	6.43062	13.9177	12.7354	13.7138	40.3669	18.4064	2.19309
ENSG00000134873(CLDN10)	4.12333	4.032	3.41828	8.98979	7.69141	8.68028	25.3615	11.5736	2.19132
ENSG00000164684(ZNF704)	0.546175	0.890581	0.509776	1.39437	1.35493	1.50953	4.25883	1.94653	2.18791
ENSG00000249853(HS3ST5)	0.921408	2.05705	0.682943	2.02674	2.94896	3.03337	8.00907	3.6614	2.18743
ENSG00000171766(GATM)	0.38814	0.321753	0.400306	0.571122	0.709343	1.14495	2.42542	1.1102	2.18467
Homo_sapiens_newGene_3106	1.8023	1.77031	1.47566	3.04974	3.36095	4.60367	11.0144	5.04827	2.18181
ENSG00000196588(MKL1)	5.37972	5.95211	5.81494	15.0677	11.8328	10.4926	37.3932	17.1468	2.18077
ENSG00000167202(TBC1D2B)	6.09545	5.53604	5.47468	12.2664	12.5787	12.4237	37.2688	17.1062	2.17868
ENSG00000185585(OLFML2A)	3.65316	2.99848	3.41645	8.40439	6.99303	6.48007	21.8775	10.0681	2.17295
ENSG00000072422(RHOBTB1)	1.68321	1.64955	1.49219	3.32424	3.60016	3.54239	10.4668	4.82495	2.1693
ENSG00000128833(MYO5C)	1.56406	1.35289	1.4684	2.93146	3.5559	3.00166	9.48903	4.38535	2.1638
Homo_sapiens_newGene_6435	0.223592	0.321702	0.315594	0.957178	0.549049	0.355172	1.8614	0.860888	2.16218
ENSG00000143061(IGSF3)	0.385389	0.381957	0.338367	0.683159	0.932843	0.773725	2.38973	1.10571	2.16125
ENSG00000122025(FLT3)	0.344645	0.389177	0.443489	0.630759	1.0893	0.814113	2.53417	1.17731	2.15251
ENSG00000168890(TMEM150A)	2.10907	1.95143	1.65964	2.82621	4.90273	4.57785	12.3068	5.72014	2.15148
ENSG00000106546(AHR)	5.42629	5.11429	5.08518	11.4669	11.3292	10.7298	33.5259	15.6258	2.14555
ENSG00000100100(PIK3IP1)	0.854316	1.36381	2.21528	2.85819	3.59363	3.05406	9.50587	4.43341	2.14415
ENSG00000171992(SYNPO)	1.25479	1.44753	1.45559	2.96866	3.07828	2.8472	8.89415	4.15791	2.13909
ENSG00000154229(PRKCA)	7.82629	7.71933	7.44203	16.1707	15.8125	16.9605	48.9437	22.9876	2.12913
ENSG00000076826(CAMSAP3)	1.2503	1.03222	1.43587	2.48397	2.94492	2.48063	7.90952	3.71838	2.12714
ENSG00000119782(FKBP1B)	5.7867	4.90061	6.89086	12.2797	12.9637	12.0572	37.3007	17.5782	2.12199
ENSG00000161249(DMKN)	22.0426	26.0574	24.8274	58.3342	48.2947	47.8061	154.435	72.9274	2.11766
ENSG00000135919(SERPINE2)	7.25123	7.92839	8.19623	16.9274	15.5337	16.7061	49.1672	23.3758	2.10333
ENSG00000146352(CLVS2)	1.41743	1.80268	2.09268	3.75193	4.37824	3.03084	11.161	5.31278	2.10078
ENSG00000169908(TM4SF1)	309.917	324.52	342.729	670.418	710.75	670.815	2051.98	977.166	2.09993
ENSG00000049323(LTBP1)	12.2801	12.4014	13.5049	26.7421	26.609	26.5947	79.9458	38.1864	2.09356
ENSG00000163430(FSTL1)	2.80992	3.01312	2.60556	5.552	4.64963	7.43503	17.6367	8.42859	2.09248
ENSG00000163347(CLDN1)	11.4539	10.9062	11.0485	22.5737	23.0541	24.2742	69.902	33.4086	2.09234
ENSG00000113389(NPR3)	0.824405	1.33801	1.23188	2.00355	2.0587	3.03646	7.09871	3.39429	2.09137
ENSG00000156804(FBXO32)	2.31197	1.85724	2.94399	4.73649	5.02944	5.07477	14.8407	7.1132	2.08636
Homo_sapiens_newGene_5471	4.51331	4.7103	4.18602	9.66812	9.4574	8.78473	27.9102	13.4096	2.08136
ENSG00000146242(TPBG)	33.9721	32.9551	32.7254	65.2464	72.1191	68.8028	206.168	99.6525	2.06887
ENSG00000099204(ABLIM1)	5.00381	4.65983	4.43949	8.7986	10.8216	9.54928	29.1695	14.1031	2.0683
ENSG00000170558(CDH2)	10.5796	10.7315	10.151	21.7526	21.2921	21.831	64.8757	31.4622	2.06202
ENSG00000153162(BMP6)	10.8418	11.7578	12.6667	22.7338	24.7402	25.1205	72.5945	35.2664	2.05846
ENSG00000021300(PLEKHB1)	1.84416	1.61647	2.00629	3.83884	4.04942	3.30507	11.1933	5.46691	2.04747
ENSG00000116260(QSOX1)	65.4793	67.1266	65.9931	135.884	137.222	133.307	406.412	198.599	2.04639
ENSG00000156453(PCDH1)	1.14064	1.27608	1.1551	2.29937	2.49185	2.41109	7.2023	3.57182	2.01642
ENSG00000124406(ATP8A1)	0.579172	0.466232	0.508181	0.944538	1.16438	1.01813	3.12706	1.55358	2.0128
ENSG00000162426(SLC45A1)	2.25427	1.90873	2.98129	4.08766	5.12347	5.05409	14.2652	7.14429	1.99673
ENSG00000152661(GJA1)	1.16097	1.36368	1.58263	2.77972	2.41351	3.00203	8.19525	4.10727	1.9953
ENSG00000090530(P3H2)	9.02404	9.44787	9.54824	17.7615	20.1379	17.8141	55.7135	28.0201	1.98834
ENSG00000147255(IGSF1)	0.753705	0.511888	0.617152	1.1435	1.18148	1.41039	3.73536	1.88275	1.984
ENSG00000117318(ID3)	38.3551	38.2242	40.0713	78.9765	75.7075	74.8487	229.533	116.651	1.96769
ENSG00000150630(VEGFC)	8.76458	8.99435	8.2362	15.7058	17.8936	17.456	51.0554	25.9951	1.96404
ENSG00000164683(HEY1)	4.18459	3.15875	3.78644	6.86822	8.03212	6.94143	21.8418	11.1298	1.96246
Homo_sapiens_newGene_6494	0.799155	0.207843	0.176076	7.17e-14	1.49561	0.82334	2.31895	1.18307	1.9601
ENSG00000047644(WWC3)	0.698102	0.593039	0.647989	1.35938	1.33195	1.108	3.79933	1.93913	1.9593
ENSG00000039139(DNAH5)	0.373479	0.382908	0.431542	0.819636	0.767967	0.739527	2.32713	1.18793	1.95898
ENSG00000138669(PRKG2)	1.01042	1.10709	0.869131	1.77044	1.86436	2.20574	5.84054	2.98664	1.95555
ENSG00000185483(ROR1)	1.38026	1.47185	1.29921	2.74411	2.9841	2.35382	8.08202	4.15132	1.94686
ENSG00000106868(SUSD1)	2.01	2.09915	2.51074	4.03438	4.46374	4.34013	12.8383	6.61989	1.93934
ENSG00000110031(LPXN)	2.83305	2.92179	2.55039	4.88822	5.3116	5.80231	16.0021	8.30524	1.92675
ENSG00000183421(RIPK4)	2.82541	3.07862	2.70546	5.79061	5.37597	5.19055	16.3571	8.60949	1.8999
ENSG00000118640(VAMP8)	5.95679	5.49801	5.20683	8.20877	13.2476	10.1589	31.6153	16.6616	1.89749
Homo_sapiens_newGene_4597	0.136983	0.00014104	0.220744	0.255535	0.230767	0.191666	0.677968	0.357868	1.89446
ENSG00000106714(CNTNAP3)	2.01578	1.84665	1.51031	3.36787	3.40798	3.40017	10.176	5.37274	1.89401
ENSG00000137501(SYTL2)	13.0399	15.023	14.1253	27.8073	23.3551	28.5811	79.7435	42.1882	1.89019
ENSG00000046653(GPM6B)	1.39649	1.51936	1.00819	2.07534	2.84574	2.47549	7.39657	3.92404	1.88494
ENSG00000072954(TMEM38A)	2.13584	1.89192	1.46807	3.00584	3.77125	3.57667	10.3538	5.49582	1.88393
ENSG00000184613(NELL2)	0.959362	2.73962	1.80905	4.56519	3.3748	2.43439	10.3744	5.50803	1.8835
Homo_sapiens_newGene_923	3.50474	2.6569	1.95889	4.41451	3.52418	7.31349	15.2522	8.12053	1.87822
ENSG00000187239(FNBP1)	12.9799	12.9949	13.1556	26.9134	24.0035	21.895	72.8119	39.1305	1.86075
ENSG00000155324(GRAMD3)	1.30651	1.26466	1.16292	2.12485	2.93793	1.86803	6.93081	3.73409	1.85609
Homo_sapiens_newGene_3537	2.94e-05	0.00035702	0.702101	0.768055	1.88e-05	0.524102	1.29218	0.702487	1.83943
ENSG00000168916(ZNF608)	1.20382	1.11338	1.34154	2.33852	2.03825	2.35005	6.72682	3.65874	1.83856
ENSG00000114861(FOXP1)	2.48881	2.45475	2.1815	4.26412	4.26932	4.55846	13.0919	7.12506	1.83744
ENSG00000163683(SMIM14)	9.38561	13.7893	12.476	21.4845	25.3694	18.6078	65.4617	35.6509	1.83618
ENSG00000164056(SPRY1)	1.92805	2.0894	2.18498	3.59729	4.13798	3.58651	11.3218	6.20243	1.82538
ENSG00000109339(MAPK10)	0.468159	1.06308	1.02983	1.84715	0.783324	2.04165	4.67212	2.56107	1.82429
Homo_sapiens_newGene_5865	1.35624	1.47748	1.23748	3.15841	1.96025	2.30717	7.42584	4.0712	1.82399
ENSG00000169242(EFNA1)	2.32254	2.99474	2.98603	5.40725	4.94169	4.66197	15.0109	8.30331	1.80782
ENSG00000004799(PDK4)	0.612624	0.496437	0.657418	1.02685	1.34697	0.799123	3.17294	1.76648	1.7962
ENSG00000003436(TFPI)	15.9556	20.6693	17.6586	29.5544	31.8084	35.8773	97.2401	54.2835	1.79134
ENSG00000088727(KIF9)	9.558	9.23742	11.218	21.1807	15.2191	17.3083	53.7081	30.0134	1.78947
ENSG00000169031(COL4A3)	0.886185	0.510445	0.704555	1.13322	1.21045	1.36748	3.71115	2.10119	1.76622
Homo_sapiens_newGene_5208	5.23234	4.12083	3.11386	5.42743	8.27371	8.27506	21.9762	12.467	1.76275
Homo_sapiens_newGene_5000	4.49e-06	0.350031	0.441826	0.341889	0.704595	0.348291	1.39478	0.791861	1.76139
ENSG00000189184(PCDH18)	0.390065	0.746899	0.557881	1.29426	0.81934	0.86906	2.98266	1.69484	1.75984
ENSG00000180914(OXTR)	0.881902	0.8262	1.30109	2.09773	1.26518	1.92426	5.28717	3.00919	1.75701
ENSG00000128573(FOXP2)	1.30069	1.78657	1.23314	2.17695	2.83605	2.52814	7.54114	4.3204	1.74547
ENSG00000106688(SLC1A1)	1.1237	1.30092	1.31618	2.31987	2.00794	2.16705	6.49486	3.74081	1.73622
Homo_sapiens_newGene_2149	3.12924	4.2856	3.58155	6.74338	5.47676	6.31044	18.5306	10.9964	1.68515
ENSG00000151702(FLI1)	3.85258	1.87122	1.49897	3.09035	4.46265	4.55735	12.1104	7.22276	1.67669
ENSG00000167925(GHDC)	1.24191	1.41376	1.77095	2.93348	2.32157	2.14966	7.40472	4.42662	1.67277
ENSG00000184371(CSF1)	0.907496	1.03096	0.629594	1.43315	1.52013	1.33273	4.286	2.56805	1.66897
ENSG00000141854(MISP3)	4.12103	4.94183	5.65669	9.0897	7.67954	7.59217	24.3614	14.7196	1.65504
ENSG00000162836(ACP6)	4.59448	4.66811	3.66308	7.49656	6.98504	6.752	21.2336	12.9257	1.64275
ENSG00000153292(ADGRF1)	1.10486	1.12044	1.36288	1.94402	2.46654	1.48123	5.89178	3.58817	1.642
ENSG00000197594(ENPP1)	5.20141	5.9315	5.95414	10.2221	8.97359	8.58753	27.7832	17.087	1.62598
ENSG00000121281(ADCY7)	2.12107	1.97172	1.41665	3.26909	2.391	3.18911	8.84919	5.50944	1.60619
ENSG00000129422(MTUS1)	1.67703	1.06404	1.35396	2.36191	2.05015	2.12106	6.53312	4.09503	1.59538
ENSG00000138449(SLC40A1)	1.41462	1.37919	1.03819	2.03018	1.83752	2.17967	6.04736	3.832	1.57812
ENSG00000137261(KIAA0319)	1.41246	1.14582	0.9482	1.6946	1.8208	1.99808	5.51349	3.50648	1.57237
ENSG00000198929(NOS1AP)	1.55629	1.31686	1.58073	1.6875	2.43609	2.85229	6.97589	4.45388	1.56625
ENSG00000154162(CDH12)	1.04032	1.17644	0.912027	1.47735	1.47462	1.8149	4.76687	3.12879	1.52355
ENSG00000197852(FAM212B)-2	1.12573	0.276582	0.89289	0.98617	1.55604	0.935555	3.47776	2.2952	1.51523
ENSG00000197903(HIST1H2BK)	10.6206	6.83967	10.9783	27.0033	6.57846	9.05906	42.6408	28.4386	1.4994
Homo_sapiens_newGene_599	0.552791	0.491313	0.650354	0.546171	1.42885	0.55549	2.53051	1.69446	1.49341
ENSG00000144857(BOC)	3.65752	3.54556	3.46611	4.99278	4.37586	6.55334	15.922	10.6692	1.49233
Homo_sapiens_newGene_5390	4.18647	2.6746	3.71663	4.92034	5.45268	5.23146	15.6045	10.5777	1.47522
ENSG00000275713(HIST1H2BH)	0.779484	4.12e-05	0.748585	0.501884	0.81962	0.895002	2.21651	1.52811	1.45049
ENSG00000121361(KCNJ8)	1.5788	1.73851	1.00596	2.24719	1.67898	2.31522	6.2414	4.32327	1.44368
ENSG00000135205(CCDC146)	0.312242	0.81938	0.402349	0.921697	0.713789	0.578778	2.21426	1.53397	1.44348
ENSG00000133985(TTC9)	0.786845	1.00277	1.23768	1.62399	1.35338	1.35873	4.3361	3.0273	1.43233
Homo_sapiens_newGene_6177	0.511898	0.129602	3.21736	0.799772	2.21348	2.39434	5.40759	3.85886	1.40134
Homo_sapiens_newGene_4143	4.69471	7.7025	6.13631	6.41932	9.90477	9.07391	25.398	18.5335	1.37038
Homo_sapiens_newGene_5204	0.522691	0.409707	0.163016	0.865591	0.544816	0.08177	1.49218	1.09541	1.3622
ENSG00000038295(TLL1)	0.299704	0.866889	0.180834	0.50865	0.75599	0.546472	1.81111	1.34743	1.34413
ENSG00000152402(GUCY1A2)	1.01054	1.19812	0.815099	1.5694	1.21608	1.27413	4.05962	3.02376	1.34257
Homo_sapiens_newGene_279	4.87561	3.96859	3.23759	4.87288	5.30533	5.80146	15.9797	12.0818	1.32262
ENSG00000183426(NPIPA1)	2.20031	0.860391	0.754517	0.909688	1.55005	2.48544	4.94518	3.81522	1.29617
Homo_sapiens_newGene_6080	1.04496	1.61302	1.17651	1.43162	0.450138	3.03097	4.91273	3.83449	1.28119
Homo_sapiens_newGene_3327	0.242663	0.449652	0.187476	0.0145471	0.0318721	1.07492	1.12134	0.879791	1.27455
ENSG00000177181(RIMKLA)	1.08078	1.73565	0.603285	1.52306	1.25376	1.47524	4.25205	3.41971	1.2434
Homo_sapiens_newGene_2581	1.49393	0.696647	1.72398	1.69979	1.74011	1.41279	4.85269	3.91455	1.23965
Homo_sapiens_newGene_2766	0.711923	0.0604301	0.608216	0.232477	0.741729	0.64637	1.62058	1.38057	1.17385
ENSG00000106536(POU6F2)	1.326	1.18595	1.05526	1.1455	1.5156	1.41138	4.07248	3.56721	1.14164
Homo_sapiens_newGene_5991	0.818595	0.921968	0.390181	1.00302	0.302574	1.02066	2.32625	2.13074	1.09176
Homo_sapiens_newGene_503	7.11e-06	0.314053	1.68e-06	5.48e-06	1.29e-05	0.342598	0.342616	0.314062	1.09092
Homo_sapiens_newGene_1686	0.735146	0.657954	0.853332	0.0757812	0.684848	1.62558	2.38621	2.24643	1.06222
ENSG00000168124(OR1F1)	0.946697	1.1899	0.558668	2.02102	0.294759	0.484132	2.79991	2.69526	1.03883
Homo_sapiens_newGene_2782	0.200918	0.364296	0.11603	5.1e-06	0.0419039	0.639127	0.681036	0.681244	0.999695
Homo_sapiens_newGene_4157	0.374937	0.346784	0.807438	0.571866	0.69644	0.258328	1.52663	1.52916	0.998349
Homo_sapiens_newGene_434	1.13868	0.84454	1.3735	0.767392	1.85593	0.647281	3.2706	3.35672	0.974343
ENSG00000114923(SLC4A3)	0.51823	0.515555	0.631014	0.106019	1.11863	0.396095	1.62074	1.6648	0.973539
ENSG00000162650(ATXN7L2)	1.50316	0.899235	1.33212	0.522881	1.57058	1.26065	3.35411	3.73451	0.89814
Homo_sapiens_newGene_4616	9.4752	18.9907	70.9127	83.4353	2.71e-46	0.0156109	83.4509	99.3786	0.839727
Homo_sapiens_newGene_5201	0.180541	0.340287	0.106354	2.63e-05	0.198526	0.31747	0.516022	0.627182	0.822763
Homo_sapiens_newGene_3562	1.35281	0.918441	0.380061	1.12833	0.122079	0.917234	2.16764	2.65131	0.817574
Homo_sapiens_newGene_2820	1.56636	1.17412	2.04054	1.01033	1.80358	1.0165	3.83041	4.78102	0.80117
Homo_sapiens_newGene_5260	0.664316	0.743767	0.584045	7.97e-05	0.668923	0.923173	1.59218	1.99213	0.799234
ENSG00000116106(EPHA4)	1.05709	0.531841	1.18614	0.994522	0.157576	1.05087	2.20297	2.77508	0.79384
Homo_sapiens_newGene_6105	3.5e-05	0.706582	0.416288	0.32293	0.0565062	0.505702	0.885138	1.12291	0.788257
Homo_sapiens_newGene_5176	1.38772	1.67045	2.09053	1.69471	0.355357	1.95584	4.0059	5.14871	0.77804
ENSG00000172062(SMN1)	9.94226	9.67082	10.5319	10.4863	8.61821	4.2575	23.362	30.145	0.774989
ENSG00000234602(MCIDAS)	2.85477	2.19999	2.2908	1.22953	1.56332	2.88473	5.67758	7.34555	0.772928
ENSG00000134955(SLC37A2)	1.6002	0.954835	0.948749	0.362143	0.775058	1.53598	2.67318	3.50379	0.762941
Homo_sapiens_newGene_674	0.618221	1.6954	1.5138	1.8966	0.868972	0.153681	2.91925	3.82742	0.762721
Homo_sapiens_newGene_5242	0.144437	1.09713	1.34493	0.667426	0.389691	0.898269	1.95539	2.5865	0.755998
ENSG00000164061(BSN)	0.20063	0.288151	0.222586	0.16026	0.120517	0.215444	0.496221	0.711367	0.69756
Homo_sapiens_newGene_236	1.20866	1.8114	1.88664	1.13689	0.499681	1.74423	3.3808	4.9067	0.689018
Homo_sapiens_newGene_526	0.588628	0.547616	1.04141	0.748666	0.431288	0.278701	1.45865	2.17766	0.669828
ENSG00000133321(RARRES3)	2.73849	5.89505	4.60069	4.4062	2.00224	2.30193	8.71037	13.2342	0.65817
ENSG00000151474(FRMD4A)	5.73246	4.63253	6.27446	4.28983	2.75475	3.80425	10.8488	16.6394	0.651994
ENSG00000185215(TNFAIP2)	0.701153	0.72616	0.83823	0.402475	0.535498	0.529726	1.4677	2.26554	0.647835
Homo_sapiens_newGene_3378	2.15284	3.37801	3.13697	2.50605	2.65445	0.43816	5.59866	8.66782	0.645913
ENSG00000186352(ANKRD37)	3.6926	3.8134	5.55269	3.39036	2.96621	2.02179	8.37836	13.0587	0.641592
Homo_sapiens_newGene_5645	2.28606	1.87037	2.18397	0.927082	1.17552	1.89636	3.99897	6.3404	0.630712
Homo_sapiens_newGene_5277	0.436703	0.161032	0.507846	0.453121	0.238521	1.44e-05	0.691656	1.10558	0.625604
ENSG00000167103(PIP5KL1)	1.99543	1.31883	2.43121	0.727508	1.10996	1.70946	3.54693	5.74547	0.617344
ENSG00000177508(IRX3)	4.73836	4.04608	3.66068	2.3663	2.73314	2.58046	7.67991	12.4451	0.617102
ENSG00000100276(RASL10A)	7.57888	8.59264	8.33131	5.50935	4.30488	5.23057	15.0448	24.5028	0.614003
Homo_sapiens_newGene_3451	2.15874	1.51428	1.9058	1.57194	1.50849	0.335593	3.41602	5.57882	0.61232
ENSG00000066248(NGEF)	21.2423	23.3871	18.617	10.8769	12.3476	15.4367	38.6612	63.2463	0.611279
ENSG00000175175(PPM1E)	2.25293	1.88356	2.23499	1.08027	1.26669	1.53926	3.88622	6.37148	0.60994
Homo_sapiens_newGene_629	0.221171	0.70536	1.14054	0.695696	0.233245	0.326099	1.25504	2.06707	0.60716
ENSG00000187699(C2orf88)	1.74302	1.58467	1.53246	0.750807	1.14061	1.05291	2.94432	4.86015	0.605809
ENSG00000168209(DDIT4)	65.3222	78.9287	79.3814	44.9342	49.4605	39.8394	134.234	223.632	0.600245
ENSG00000171310(CHST11)	14.5021	17.5583	13.0031	8.64692	4.84724	13.4641	26.9583	45.0635	0.598228
Homo_sapiens_newGene_6815	0.452329	0.533841	0.314085	0.00128997	4.52e-05	0.776051	0.777386	1.30025	0.597872
ENSG00000115594(IL1R1)	0.95904	1.00222	1.11626	0.915612	0.426286	0.496484	1.83838	3.07753	0.597357
ENSG00000049249(TNFRSF9)	1.22968	1.0696	1.12985	0.655925	0.230578	1.13893	2.02544	3.42913	0.590655
ENSG00000134516(DOCK2)	3.03197	3.34088	3.05988	1.97686	1.02736	2.55179	5.556	9.43273	0.589014
ENSG00000196565(HBG2)	6.50313	7.37192	10.1319	5.27085	4.25171	4.59409	14.1166	24.007	0.588022
ENSG00000243710(CFAP57)	2.23831	2.26432	1.87195	0.723522	2.15096	0.867617	3.74209	6.37457	0.587035
ENSG00000214595(EML6)	3.94848	3.95127	3.5561	2.32281	1.60065	2.68448	6.60795	11.4558	0.576819
ENSG00000123570(RAB9B)	0.816776	0.821841	0.94094	0.788142	0.400622	0.29807	1.48683	2.57956	0.576391
ENSG00000069011(PITX1)	3.63281	4.23926	3.57878	1.42336	2.21633	2.92577	6.56546	11.4508	0.57336
ENSG00000171724(VAT1L)	2.42892	2.7932	3.14068	1.46634	1.79715	1.52725	4.79074	8.3628	0.572863
ENSG00000081059(TCF7)	4.92584	4.66448	4.92893	3.85774	2.15165	2.28881	8.29821	14.5192	0.571532
ENSG00000117152(RGS4)	1.93907	2.0906	2.14179	0.545665	1.96106	0.99981	3.50653	6.17146	0.568186
ENSG00000157227(MMP14)	24.338	26.079	25.9217	14.0534	15.1527	13.894	43.1001	76.3386	0.564591
ENSG00000105472(CLEC11A)	33.0576	31.7272	32.8904	16.8707	20.7385	17.4451	55.0543	97.6752	0.563646
ENSG00000177556(ATOX1)	605.585	617.27	585.674	344.24	344.643	329.861	1018.74	1808.53	0.5633
ENSG00000256463(SALL3)	1.12245	1.04669	1.16983	0.688815	0.518158	0.673216	1.88019	3.33897	0.563105
ENSG00000105738(SIPA1L3)	19.1032	18.2632	18.7622	11.5956	10.3996	9.59075	31.586	56.1287	0.562742
ENSG00000161681(SHANK1)	3.15689	3.0389	2.62282	1.83912	1.55269	1.5665	4.95831	8.81861	0.562255
ENSG00000164483(SAMD3)	3.31097	2.29253	3.11796	1.37431	1.96559	1.54626	4.88617	8.72146	0.560246
ENSG00000204767(FAM196B)	6.18738	5.73058	5.383	3.11212	3.50312	3.04636	9.6616	17.301	0.558443
ENSG00000072195(SPEG)	4.27726	3.68871	3.899	3.02572	1.84843	1.74333	6.61749	11.865	0.557733
ENSG00000153976(HS3ST3A1)	15.1006	13.5621	13.195	7.0852	8.49145	7.71716	23.2938	41.8577	0.5565
ENSG00000125931(CITED1)	6.44311	7.04231	6.83001	5.65993	2.60809	3.01351	11.2815	20.3154	0.555319
ENSG00000175793(SFN)	5.41759	5.1312	5.51312	3.15636	2.89865	2.84513	8.90014	16.0619	0.554115
ENSG00000243509(TNFRSF6B)	26.6933	25.2355	29.6565	15.3725	14.0672	15.1426	44.5823	81.5853	0.54645
ENSG00000135116(HRK)	0.995349	1.0535	1.00386	0.645903	0.57921	0.433001	1.65811	3.05271	0.543162
ENSG00000133107(TRPC4)	1.50697	1.06167	1.349	0.721456	0.753136	0.651637	2.12623	3.91764	0.542732
ENSG00000002745(WNT16)	2.3432	2.1783	3.10087	0.979559	1.40898	1.70666	4.0952	7.62237	0.537261
ENSG00000075340(ADD2)	35.0368	33.6017	33.0582	20.846	17.0767	16.7137	54.6364	101.697	0.537248
ENSG00000129682(FGF13)	6.50604	5.31928	6.02933	1.99761	3.52032	4.06818	9.58611	17.8547	0.536897
ENSG00000157613(CREB3L1)	4.7024	3.8684	3.7946	2.07354	2.53127	1.97999	6.58481	12.3654	0.532519
ENSG00000101188(NTSR1)	19.0509	18.3961	19.7092	9.72876	9.76526	10.8409	30.3349	57.1562	0.530737
ENSG00000197457(STMN3)	30.7798	30.3443	30.518	15.5137	16.3547	16.6249	48.4933	91.6421	0.52916
ENSG00000165655(ZNF503)	2.63159	2.44179	2.70153	1.62274	1.04396	1.43093	4.09763	7.77491	0.527032
ENSG00000187601(MAGEH1)	3.67324	3.09169	4.20071	1.4569	1.59922	2.71774	5.77386	10.9656	0.526541
ENSG00000172260(NEGR1)	1.5483	1.80612	1.64387	0.830699	0.687843	1.09996	2.6185	4.9983	0.523879
ENSG00000184584(TMEM173)	31.0956	29.2179	27.4518	13.5717	16.9005	15.0516	45.5238	87.7653	0.518699
ENSG00000115112(TFCP2L1)	0.621299	0.544759	0.674188	0.445504	0.279702	0.225337	0.950543	1.84025	0.51653
ENSG00000196639(HRH1)	1.6021	1.68424	1.75152	0.689007	0.869457	1.03135	2.58982	5.03785	0.514071
Homo_sapiens_newGene_6664	0.890068	0.721646	0.528727	0.26026	0.285036	0.551169	1.09647	2.14044	0.512261
ENSG00000184160(ADRA2C)	2.43006	1.79305	2.55098	1.52795	1.0419	0.895613	3.46547	6.77409	0.511576
ENSG00000106772(PRUNE2)	2.73258	1.94556	2.45456	1.17707	1.28163	1.17467	3.63336	7.1327	0.509395
ENSG00000163661(PTX3)	18.2882	17.0949	17.48	7.51645	9.16779	10.0019	26.6861	52.8631	0.504816
Homo_sapiens_newGene_5413	3.70257	3.86838	3.91326	1.5853	2.12498	2.04025	5.75052	11.4842	0.500733
ENSG00000138623(SEMA7A)	4.36962	3.95739	3.86474	2.10066	1.76198	2.18845	6.05109	12.1917	0.496327
ENSG00000134369(NAV1)	3.91862	3.84646	4.32183	1.8399	2.42415	1.7163	5.98034	12.0869	0.494779
ENSG00000067798(NAV3)	10.3709	7.70056	8.72152	4.10771	4.45184	4.6545	13.2141	26.793	0.493191
ENSG00000185650(ZFP36L1)	46.3261	50.5703	48.9292	23.4321	23.8173	24.3619	71.6113	145.826	0.491075
ENSG00000171346(KRT15)	3.59649	4.442	3.18388	1.67897	1.56182	2.25645	5.49724	11.2224	0.489846
ENSG00000069431(ABCC9)	1.43041	1.42459	1.34624	0.660202	0.660945	0.73043	2.05158	4.20125	0.488326
ENSG00000111186(WNT5B)	3.13965	4.17206	2.94439	1.24858	2.29469	1.46228	5.00554	10.2561	0.488055
ENSG00000065618(COL17A1)	12.6078	11.5035	12.1025	4.84444	7.39655	5.00723	17.2482	36.2138	0.476289
ENSG00000113083(LOX)	21.253	24.3345	23.34	11.2439	10.1926	11.108	32.5445	68.9275	0.472156
ENSG00000170989(S1PR1)	7.8163	7.35558	8.23143	3.24461	4.12674	3.641	11.0124	23.4033	0.470547
ENSG00000128805(ARHGAP22)	2.87598	1.28442	1.56027	1.08877	0.807015	0.766884	2.66266	5.72067	0.465446
ENSG00000122861(PLAU)	137.184	138.777	137.616	63.1091	62.2134	66.5761	191.899	413.576	0.463999
ENSG00000166920(C15orf48)	52.183	57.7477	51.3369	23.6406	27.1278	23.8751	74.6434	161.268	0.462854
ENSG00000173208(ABCD2)	4.02215	3.14567	3.02498	1.37678	1.62887	1.69726	4.7029	10.1928	0.461395
ENSG00000164125(FAM198B)	1.31044	1.90411	1.51662	0.428282	0.888161	0.852349	2.16879	4.73118	0.458404
ENSG00000145526(CDH18)	2.00887	2.23602	3.13596	1.21501	1.12362	0.993523	3.33215	7.38085	0.451459
ENSG00000100784(RPS6KA5)	4.15621	4.03474	5.13016	1.7897	2.11138	2.06937	5.97045	13.3211	0.448195
ENSG00000189143(CLDN4)	11.325	10.2844	10.2704	4.54144	5.56078	4.17031	14.2725	31.8798	0.447699
ENSG00000196549(MME)	31.4994	30.4226	31.3472	14.4669	12.625	14.3821	41.4739	93.2692	0.444669
ENSG00000111863(ADTRP)	4.08818	4.64091	4.38626	1.29699	2.46789	2.04201	5.80688	13.1153	0.442755
ENSG00000183876(ARSI)	3.85123	3.82174	4.10849	1.46532	1.60727	2.1282	5.20079	11.7815	0.441439
ENSG00000164674(SYTL3)	7.01029	5.22056	5.79642	3.35264	2.24205	2.22632	7.82101	18.0273	0.433843
Homo_sapiens_newGene_4652	1.81309	1.72979	1.48092	0.732799	0.49685	0.942529	2.17218	5.0238	0.432378
ENSG00000110400(NECTIN1)	2.84711	3.36247	2.31235	1.03796	1.61445	1.00851	3.66092	8.52193	0.429589
ENSG00000111700(SLCO1B3)	5.06963	4.85906	4.96392	1.64074	2.70355	2.00373	6.34802	14.8926	0.426253
ENSG00000118971(CCND2)	1.35528	1.42429	1.0222	0.590262	0.527637	0.496238	1.61414	3.80177	0.424575
ENSG00000166592(RRAD)	4.20778	4.17973	4.27174	1.98501	1.82491	1.5172	5.32711	12.6593	0.420808
ENSG00000166446(CDYL2)	0.555042	0.52677	0.669771	0.196778	0.256219	0.279631	0.732628	1.75158	0.418266
ENSG00000251493(FOXD1)	112.922	106.911	107.678	42.273	46.3057	46.6527	135.231	327.511	0.412906
ENSG00000144821(MYH15)	3.4905	3.69624	3.40509	1.34005	1.46522	1.53914	4.34441	10.5918	0.410166
ENSG00000088726(TMEM40)	2.30881	2.17229	2.06821	1.15855	1.03849	0.466615	2.66366	6.54932	0.406707
ENSG00000198053(SIRPA)	3.17346	3.09173	2.88953	1.00091	1.55032	1.16931	3.72055	9.15472	0.406407
ENSG00000112139(MDGA1)	2.52465	1.88933	2.23001	0.796321	0.897262	0.943972	2.63755	6.64398	0.396984
ENSG00000100302(RASD2)	1.00199	1.08018	0.640246	0.265762	0.552176	0.256342	1.07428	2.72242	0.394606
ENSG00000198963(RORB)	1.55343	1.87143	1.92184	0.844775	0.613678	0.650527	2.10898	5.3467	0.394445
ENSG00000197977(ELOVL2)	18.9375	21.0515	20.4932	7.35605	7.73753	8.48521	23.5788	60.4822	0.389847
Homo_sapiens_newGene_5010	0.823239	0.786952	0.713083	9.88e-07	0.588461	0.316907	0.905369	2.32327	0.389695
ENSG00000197249(SERPINA1)	19.9414	21.2822	20.3572	8.23781	8.19693	7.45681	23.8916	61.5807	0.387971
ENSG00000106366(SERPINE1)	224.534	221.738	227.758	86.8691	89.654	83.7316	260.255	674.03	0.386117
ENSG00000064692(SNCAIP)	1.06748	0.360043	0.627378	0.0494187	0.475681	0.266021	0.79112	2.0549	0.384992
ENSG00000167889(MGAT5B)	2.98301	3.15612	2.67382	1.23237	1.25382	0.903654	3.38984	8.81295	0.384643
ENSG00000189001(SBSN)	3.29375	1.33744	2.29249	0.700917	0.798179	1.05537	2.55447	6.92369	0.368947
ENSG00000171388(APLN)	2.11451	2.08493	2.19245	0.758231	0.689198	0.898174	2.3456	6.39189	0.366966
ENSG00000157111(TMEM171)	1.04923	0.853773	1.82525	0.368505	0.801039	0.194519	1.36406	3.72825	0.365872
ENSG00000168062(BATF2)	1.60938	1.78744	1.81356	0.510392	0.787582	0.571365	1.86934	5.21038	0.358772
Homo_sapiens_newGene_4556	4.31738	5.03504	5.6319	1.86253	1.71012	1.75675	5.3294	14.9843	0.355665
ENSG00000163293(NIPAL1)	2.22075	2.56414	2.48174	0.775987	0.813307	0.979412	2.56871	7.26662	0.353494
ENSG00000156711(MAPK13)	1.25657	0.829011	0.545633	0.420673	0.202309	0.29705	0.920032	2.63121	0.349661
Homo_sapiens_newGene_4626	0.617042	0.131311	0.000115069	0.103973	0.155279	7.21e-05	0.259324	0.748468	0.346473
ENSG00000139970(RTN1)	8.32367	8.63147	9.21731	2.75041	2.69047	3.36152	8.8024	26.1725	0.336323
ENSG00000106278(PTPRZ1)	2.527	2.14425	2.35387	0.777054	0.775503	0.806395	2.35895	7.02513	0.335788
ENSG00000132688(NES)	0.360513	0.284078	0.339447	0.14858	0.108222	0.0730181	0.32982	0.984038	0.33517
ENSG00000123338(NCKAP1L)	4.0472	3.72933	4.00504	1.36358	1.19548	1.25992	3.81898	11.7816	0.324149
ENSG00000158125(XDH)	0.550807	0.488748	0.627792	0.243898	0.156166	0.129113	0.529177	1.66735	0.317377
ENSG00000066056(TIE1)	0.533446	0.509501	0.437367	0.0676801	0.264126	0.132306	0.464112	1.48031	0.313523
ENSG00000123689(G0S2)	362.488	318.169	339.579	98.0428	113.487	106.443	317.973	1020.24	0.311666
ENSG00000113578(FGF1)	2.84477	1.34468	1.88943	0.551716	0.583213	0.743273	1.8782	6.07888	0.308972
ENSG00000179673(RPRML)	1.8544	1.64499	3.56604	0.653975	1.13874	0.387255	2.17997	7.06543	0.30854
ENSG00000074416(MGLL)	7.35406	7.85369	6.58346	1.71302	2.97898	1.89171	6.58371	21.7912	0.302127
ENSG00000154133(ROBO4)	1.0448	0.93487	0.776201	0.255713	0.41495	0.158741	0.829403	2.75587	0.300959
ENSG00000019549(SNAI2)	4.36326	4.09189	3.67983	1.50697	1.1694	0.93041	3.60679	12.135	0.297223
Homo_sapiens_newGene_5404	4.32361	3.89677	3.53104	1.10157	1.36269	1.00303	3.46729	11.7514	0.295053
ENSG00000132334(PTPRE)	0.653188	1.42835	1.01633	0.405404	0.328598	0.174384	0.908386	3.09787	0.29323
ENSG00000198934(MAGEE1)	0.517476	0.302292	0.352486	0.0898222	0.122919	0.128148	0.340889	1.17225	0.290798
ENSG00000148488(ST8SIA6)	0.529853	0.456944	0.440513	0.02477	0.176064	0.210846	0.41168	1.42731	0.288431
ENSG00000249992(TMEM158)	173.63	185.968	162.129	43.0591	50.231	54.1704	147.46	521.727	0.282639
Homo_sapiens_newGene_1290	1.42778	1.71233	1.40388	0.632896	0.35382	0.279088	1.2658	4.54399	0.278566
ENSG00000183691(NOG)	3.03251	3.56239	3.66117	0.99734	1.11786	0.70855	2.82375	10.2561	0.275325
ENSG00000159167(STC1)	79.3268	84.8693	81.2289	23.1288	22.8856	21.2073	67.2217	245.425	0.273899
ENSG00000128564(VGF)	155.467	158.519	151.981	39.7818	46.6417	40.5765	127	465.967	0.272552
ENSG00000277586(NEFL)	0.467192	0.422622	0.388704	0.0724033	0.179086	0.0934734	0.344963	1.27852	0.269815
ENSG00000153233(PTPRR)	6.86476	6.77374	7.25155	1.68805	2.45469	1.33134	5.47408	20.8901	0.262042
ENSG00000181626(ANKRD62)	0.354586	0.335219	0.278052	0.037876	0.156388	0.0487095	0.242974	0.967857	0.251043
ENSG00000198959(TGM2)	9.75544	8.58943	8.81285	2.62957	2.25987	1.90031	6.78976	27.1577	0.250012
ENSG00000120278(PLEKHG1)	0.677073	0.648741	2.12043	0.283483	0.342558	0.231509	0.85755	3.44624	0.248836
ENSG00000012124(CD22)	0.327979	0.962577	0.843667	0.308811	0.114273	0.0946912	0.517776	2.13422	0.242606
ENSG00000171303(KCNK3)	1.67283	1.33607	0.995523	0.426787	0.281849	0.222681	0.931317	4.00442	0.232572
ENSG00000148848(ADAM12)	1.01159	0.59801	1.20213	0.127282	0.190898	0.311481	0.62966	2.81173	0.22394
ENSG00000188916(FAM196A)	1.31811	1.13974	1.40366	0.13691	0.347523	0.362783	0.847216	3.8615	0.219401
ENSG00000173546(CSPG4)	0.162212	0.100588	0.133702	0.019445	0.0339109	0.0314623	0.0848182	0.396502	0.213916
ENSG00000186642(PDE2A)	0.642578	1.14995	0.823354	0.283168	0.0311729	0.243625	0.557966	2.61589	0.213299
ENSG00000019186(CYP24A1)	1.45161	1.46984	1.55162	0.373745	0.335101	0.208413	0.917259	4.47307	0.205063
ENSG00000114541(FRMD4B)	0.678447	0.892414	1.13439	0.246093	0.0567279	0.246459	0.54928	2.70525	0.203042
ENSG00000166396(SERPINB7)	12.3751	11.4088	11.6116	2.94984	1.82313	2.31105	7.08403	35.3956	0.200139
ENSG00000118785(SPP1)	81.237	85.1246	89.6794	15.4541	15.748	17.7295	48.9317	256.041	0.191109
ENSG00000181790(ADGRB1)	3.54037	3.33401	3.13229	0.635901	0.603525	0.633979	1.87341	10.0067	0.187216
ENSG00000048740(CELF2)	0.355797	0.103111	0.285144	0.0309593	0.0206896	0.0874036	0.139053	0.744052	0.186886
ENSG00000127152(BCL11B)	0.24534	0.216909	0.144259	0.0316845	0.0169919	0.0633867	0.112063	0.606508	0.184768
Homo_sapiens_newGene_6280	4.7294	3.03951	5.14105	0.183615	0.425389	1.74749	2.35649	12.91	0.182533
ENSG00000028277(POU2F2)	0.56358	0.654511	1.60837	0.160305	0.139385	0.181669	0.481358	2.82646	0.170304
ENSG00000100985(MMP9)	1.22374	1.39874	1.22763	0.196831	0.20889	0.249748	0.655469	3.85011	0.170247
ENSG00000184985(SORCS2)	0.15581	0.840796	0.756313	0.0661219	0.191882	0.0273469	0.285351	1.75292	0.162786
ENSG00000212724(KRTAP2-3)	8.85554	6.896	4.99909	0.825559	0.833822	1.33821	2.99759	20.7506	0.144458
ENSG00000183087(GAS6)	0.763026	0.942287	0.769152	0.188059	0.049724	0.115585	0.353368	2.47446	0.142806
ENSG00000133401(PDZD2)	0.0642593	0.0641197	0.110137	0.00733896	0.0150631	0.0105065	0.0329086	0.238516	0.137972
ENSG00000163395(IGFN1)	0.0557666	0.0895049	0.0288019	0.0113368	0	0.0113312	0.022668	0.174073	0.130221
ENSG00000163565(IFI16)	1.04016	1.32812	1.36714	0.0868363	0.216626	0.121503	0.424965	3.73542	0.113766
Homo_sapiens_newGene_5979	1.56829	1.13709	1.4575	0.263375	0.0712001	0.131287	0.465862	4.16287	0.111909
ENSG00000187908(DMBT1)	0.404296	0.494815	0.371681	0.0656325	0.034066	0.0317894	0.131488	1.27079	0.103469
ENSG00000163531(NFASC)	0.768251	1.08617	0.782205	0.0374121	0.199727	0.0353911	0.27253	2.63662	0.103363
Homo_sapiens_newGene_533	0.889287	0.954665	0.997544	0.0382869	0.0956545	0.088804	0.222745	2.8415	0.0783902
Homo_sapiens_newGene_6093	0.288236	0.711207	0.644684	0.0234507	1.98e-05	0.0844055	0.107876	1.64413	0.0656129
ENSG00000130035(GALNT8)	0.397784	0.406801	0.591286	0	0.0288542	0.0356577	0.0645119	1.39587	0.0462162
Homo_sapiens_newGene_4832	0.199069	0.0876748	0.142051	1.46e-07	3.41e-07	0.0161621	0.0161626	0.428795	0.0376931
ENSG00000113494(PRLR)	0.154661	0.0853145	0.133593	0	0.0135813	0	0.0135813	0.373568	0.0363555
ENSG00000172020(GAP43)	0.658537	0.954677	1.29675	0	0.0439032	0.0595821	0.103485	2.90997	0.0355624
ENSG00000134242(PTPN22)	0.59444	0.873711	1.12677	0.0298353	0.0226846	0.0377354	0.0902554	2.59492	0.0347816
ENSG00000170608(FOXA3)	0.756712	0.00179487	0.000714392	0.000926365	0.00136478	0.000125314	0.00241646	0.759221	0.00318281
Homo_sapiens_newGene_387	0.0631096	0.756399	0.326249	0.00300417	2.13e-07	7.72e-07	0.00300515	1.14576	0.00262285
Homo_sapiens_newGene_2113	0.425605	0.386844	1.88e-05	7e-05	7.73e-05	7.14e-05	0.0002187	0.812468	0.00026918

## Sheet: Fig 3
Figure3B								Figure3D			Figure3E			Figure3F
http://gepia2.cancer-pku.cn/#survival								Lung Weight			Lung Tumor(n)			Lung Metastasis(n)
Gene A：FOXA3								Foxa3+/+	Foxa3-/-		Foxa3+/+	Foxa3-/-		Foxa3+/+	Foxa3-/-
Input a gene symbol or id.：FOXA3								0.2588	0.2368		7	3		5	1
Methods：Disease Free Survival (RFS)								0.2593	0.2434		12	2		6	1
Group Cutoff：Cutoff-High(%)75								0.1987	0.2136		5	5		5	2
Cutoff-Low(%) 25								0.2188	0.2145		10	3		7	3
Hazards Ratio (HR)： Yes，Calculate the hazards ratio based on Cox PH Model.								0.2232	0.2433		9	5		4	1
95% Confidence Interval								0.2516	0.2393		15	4		6	2
Axis Units：Months
Multiple Datasets LUAD、LUSC
Figure3H
Relative mRNA levels of lung tissues of foxa3 knockout mice
	Foxa3+/+						Foxa3-/-
Hmgcs1	1.03077	1.18439	0.777484	1.01523	0.979144	1.01299	0.38985	0.609611	0.693338	0.563526	0.318494	0.556585
Cdh2	1.25969	1.01503	0.899021	0.661546	1.05468	1.11791	0.519915	0.69083	0.518405	0.533716	0.261436	0.422758
Fibronectin	1.03795	0.783601	0.814949	1.04235	1.23787	1.08327	0.621536	0.855062	0.713544	0.732922	0.542486	0.731162
Vimentin	1.04404	0.882939	1.14401	0.735702	1.09811	1.0952	0.670091	0.672039	0.696552	0.720532	0.477902	0.852402
Cdh1	1.18835	0.977148	0.72339	0.894448	1.22106	0.995599	1.54092	2.15321	2.02729	1.16942	1.47751	1.85613
Zo-1	1.02228	1.1542	0.802561	0.889006	1.03778	1.09417	1.57379	1.35532	1.38915	1.46045	1.36707	1.51768
Figure3I
Relative mRNA levels of liver tissues of foxa3 knockout mice
	Foxa3+/+						Foxa3-/-
Hmgcs1	0.836227	1.19199	1.22556	0.929598	0.930418	0.886205	0.830352	0.589651	0.624337	0.427437	0.631567	0.470474
Cdh2	0.861587	0.89508	0.986205	1.04309	1.13276	1.08128	0.793066	0.868014	0.811969	0.46594	0.539571	0.716607
Fibronectin	0.850694	1.18544	0.949883	0.926132	1.1282	0.959656	0.930507	0.569961	0.796271	0.843871	0.799745	0.603836
Vimentin	1.06336	0.958383	1.14719	0.919951	1.08852	0.822601	0.58351	0.655004	0.909234	0.873591	0.885347	0.508217
Cdh1	1.09555	0.978992	0.977262	1.04137	1.09734	0.989529	1.43394	1.56554	1.60742	1.57098	1.68403	1.35533
Zo-1	1.06401	1.07204	0.803235	1.08153	0.992166	0.987012	1.73256	1.57796	1.639	1.39468	1.37668	1.21318
Figure3K			Figure3L
Lung TC (μg/mg tissues)			Lung 7-DHC (ng/mg tissues)
Foxa3+/+	Foxa3-/-		Foxa3+/+	Foxa3-/-
2.25146	1.5771		4.78252	0.881684
2.33094	1.64152		3.89876	1.26084
2.41805	1.4142		3.98385	1.653
2.30471	1.79712		3.0347	1.72314
2.98155	1.60841		3.92126	1.46107
1.89302	1.81562		4.37915	1.53664

## Sheet: Fig 4
Figure 4A										Figure 4B
Cell number per field										Relative mRNA levels
	NC				FOXA3						NC			FOXA3
Migration	148	118	132	142	216	208	203	221		Cdh2	1.17775	0.993087	1.00691	2.2047	1.89921	2.09805
Invasion	14	16	19	21	51	36	38	29		Fibronectin	0.892369	0.834582	1.16542	4.68364	4.83019	5.70209
										Vimentin	1.16085	0.963033	1.03697	2.20885	2.56655	2.59612
										Cdh1	0.821814	1.04708	0.952926	0.402674	0.563539	0.516691
										Zo-1	0.949834	1.04374	0.956259	0.502283	0.521111	0.624542
Figure 4D			Figure 4E					Figure 4F				Figure 4H			Figure 4I
Relative luciferase signal			Relative mRNA level of hGAPDH/mGAPDH					Percent survival				TC (μg/mg tissues)			7-DHC (ng/mg tissues)
NC	FOXA3		NC	FOXA3				Days	NC (n=8)	FoxA3(n=8)		NC	FOXA3		NC	FOXA3
1.41166	4.69955		1.5893	6.121				35	0	1		2.05146	4.19328		2.31773	16.666
1.40942	2.45356		1.13033	7.1532				35	0	1		2.13094	4.08359		4.67399	12.2705
0.153791	2.8103		1.3346	10.8151				35	0	1		2.21806	4.33429		6.33645	16.2739
0.150467	2.94598		1.52457	8.79159				41	0	1		2.50471	5.5771		7.37075	9.31333
1.48894	3.96721		0.578783	9.86186				41	0	1		2.80155	6.64152		1.92119	7.82411
1.79401	3.58083		0.698084	7.21704				43	0	1		2.89302	3.4142		4.67253	14.173
0.591713	3.13693		0.635482	6.64973				43	0	0		2.6436	3.79712		2.98106	14.5978
0.0181872	3.88738		0.66528	5.61857				43	0	0		2.25034	6.00804		2.50204	19.8905
Figure 4J								Figure 4L
Relative mRNA levels								Cell number per field
	shNC			shFOXA3					shNC			shFOXA3
Cdh2	0.87743	1.00897	1.11355	0.234314	0.177672	0.213962		Migration	164	180	154	88	108	123
Fibronectin	0.957282	1.05461	0.988104	0.66512	0.674246	0.441044		Invasion	46	62	37	33	27	19
Vimentin	1.08149	0.939273	0.979237	0.372794	0.499512	0.46312
Cdh1	1.17771	0.960698	0.861597	1.68554	1.85894	1.58553
Zo-1	0.956148	1.09622	0.947634	1.9096	1.59045	1.34408
Figure 4M			Figure 4N					Figure 4O				Figure 4Q			Figure 4R
Relative luciferase signal			Relative mRNA level of hGAPDH/mGAPDH					Percent survival				TC (μg/mg tissues)			7-DHC(ng/mg tissues)
shNC	shFOXA3		shNC	shFOXA3				Days	shNC (n=10)	shFOXA3 (n=10)		shNC	shFOXA3		shNC	shFOXA3
0.744376	0.00462927		1.42669	0.178888				35	0	0		2.34764	0.795522		4.21235	3.8203
1.40813	0.00414183		1.17647	0.440738				36	0	0		2.20628	0.855725		6.82827	0.896124
1.46212	0.00466744		0.72692	0.060876				38	0	0		2.0987	0.756191		4.13847	2.37417
0.789301	0.00344487		0.647883	0.064186				40	0	0		2.68981	1.1714		5.56272	1.97648
0.757339	0.00392342		1.23527	0.133098				42	0	0		1.9277	0.974345		5.04366	1.86586
0.823661	0.00396604		1.2933	0.104517				44	0	0		1.95344	0.762801		4.07674	2.81839
1.13698	0.00563787		0.950806	0.016693				45	0	0		2.42399	1.31808		5.14148	4.35917
0.878087	0.00291482		1.16518	0.230934				49	1	0		1.48689	1.33389		5.24762	3.15069
								49	1	0
								53	1	0
								53	1	0
								55	1	0
								60	1	0
								68	1	0
								68	1	0
								80	1	1
								82	1	0

## Sheet: Fig 5
Figure 5A						Figure 5B			Figure 5C					Figure 5D
http://kmplot.com/analysis/index.php?p=service						Relative luciferase signal			Relative mRNA level of hGAPDH/mGAPDH					Percent survival
Affy ID:205822_s_at,HMGCS1, HMGCS						NC	HMGCS1		NC	HMGCS1				Days	NC (n=8)	HMGCS1 (n=8)
Survival:OS						0.982759	7.19808		0.589302	21.4174				35	0	1
Split patients by:median						0.703219	6.70266		0.130329	15.2969				41	0	1
Follow up threshold:all						0.0767332	5.60423		0.334603	12.4571				41	0	1
Censore at threshold:checked						1.99287	6.76095		0.524568	22.2071				41	0	1
Compute median over entire database:FALSE						0.791318	6.10032		4.57878	18.4445				43	0	1
Cutoff value used in analysis:230						0.734603	5.8553		0.698418	13.7436				43	0	1
Expression range of the probe:1 - 5757						1.74987	8.61461		0.843546	19.0751				43	0	0
Probe set option:user selected probe set						0.968636	4.311		0.65628	23.1567
Invert HR values below 1:not checked
Figure 5F			Figure 5G				Figure 5I				Figure 5J				Figure 5K
Relative luciferase signal			Relative mRNA level of hGAPDH/mGAPDH				Percent survival				Relative luciferase signal				Relative mRNA level of hGAPDH/mGAPDH
shNC	shHMGCS1		shNC	shHMGCS1			Days	shNC (n=10)	shHMGCS1 (n=10)		shNC+NC	shFOXA3+NC	shFOXA3+HMGCS1		shNC+NC	shFOXA3+NC	shFOXA3+HMGCS1
0.982635	0.151336		1.27846	0.13201			35	0	0		0.95842	0.184185	1.42038		0.770917	0.0334415	1.84583
0.981071	0.122345		1.23709	0.0867482			41	0	0		0.643446	0.201883	1.04791		2.52798	0.156344	2.60202
0.732535	0.0678963		0.987546	0.0701982			41	0	0		1.2064	0.212432	0.561953		2.43508	0.121095	0.967571
0.730221	0.0223673		0.85697	0.0651557			41	0	0		1.44738	0.0420815	0.48536		2.36232	0.167029	1.29916
1.03643	0.0274775		0.832059	0.0479935			43	0	0		0.744438	0.193384	0.409566		0.648045	0.377177	0.36042
1.24878	0.0171414		0.905116	0.0240385			43	0	0		0.999917	0.0225281	0.420115		0.863577	0.507325	2.01346
1.03736	0.0163627		0.86372	0.0508088			43	0	0
1.25097	0.0108177		0.973107	0.105457			45	1	0
							48	1	0
							52	1	0
							56	1	0
							63	1	0
							68	1	1
							68	1	0
							72	1	1
							72	1	0
							80	1	0
Figure 5M
Relative mRNA levels
	shNC+NC						shFOXA3+NC						shFOXA3+HMGCS1
Foxa3	0.946519	0.919971	0.768859	0.772504	1.20797	1.38417	0.556411	0.641906	0.520049	0.546024	0.187634	0.231122	0.520272	0.458569	0.434758	0.469794	0.388655	0.572442
Hmgcs1	1.32841	1.30287	1.01623	1.11267	0.645516	0.594299	0.437372	0.360889	0.415184	0.389205	0.300613	0.289205	2.21354	4.06721	4.82837	1.66341	2.03781	1.60654
Cdh2	1.1449	1.22849	0.971235	0.902666	0.851664	0.901038	0.450457	0.508319	0.251589	0.331973	0.482479	0.636635	1.12364	0.981232	1.4383	1.01866	1.26684	1.16991
Vimentin	0.898026	0.903496	1.06345	1.2277	0.919475	0.987849	0.13727	0.146411	0.118488	0.110191	0.204083	0.281667	0.974037	1.23818	1.21856	1.06879	1.12918	0.826889
Fibronectin	1.11473	1.08323	0.7733	0.795924	0.980415	1.2524	0.221808	0.436734	0.182539	0.414082	0.553019	0.683989	0.882934	1.75065	1.27716	0.665744	1.14901	1.0734
Cdh1	1.30223	1.37108	0.992207	1.06126	0.57387	0.699354	1.47385	1.53537	2.54972	1.0461	3.67358	4.38295	1.16143	1.12662	1.30404	0.884639	0.892475	1.07494
Zo-1	1.0353	0.992135	1.03895	1.29889	0.752665	0.882057	1.20152	2.14069	4.13608	6.11653	1.41664	2.49553	1.14052	1.33662	0.982589	1.02823	0.850741	1.22584
Figure 5N				Figure 5O
Relative luciferase signal				Relative mRNA level of hGAPDH/mGAPDH
NC+shNC	FOXA3+shNC	FOXA3+shHMGCS1		NC+shNC	FOXA3+shNC	FOXA3+shHMGCS1
1.00125	6.363	1.66515		1.62211	9.82377	1.30463
0.965314	4.24783	0.431374		0.333964	6.74512	1.55367
0.990749	5.33322	0.897245		0.193042	5.26425	0.677659
0.420252	4.2293	1.15232		0.161879	8.98639	1.01375
0.907852	3.83489	1.62808		1.87185	4.28783	1.03335
1.71458	5.17463	1.38093		1.31764	5.31835	0.318182
Figure 5Q
Relative mRNA levels
	NC+shNC						FOXA3+shNC						FOXA3+shHMGCS1
Foxa3	0.930869	1.07384	1.23825	1.06723	0.814297	0.875516	4.48447	4.32117	1.68564	1.73552	2.90022	2.71942	4.25994	3.66529	3.02602	2.75449	2.63896	2.72925
Hmgcs1	1.3691	0.793683	1.12245	0.717494	0.85096	1.14631	2.50972	2.57776	1.91437	2.09465	4.47271	3.20601	0.506847	0.574304	0.245023	0.266574	0.178532	0.168878
Cdh2	0.841061	1.25885	0.525209	0.404095	1.49662	1.47416	2.211	2.60007	1.83164	1.58257	2.43704	1.29248	0.754002	0.927961	1.21793	1.58175	0.891908	0.931325
Vimentin	1.20509	0.634453	0.275327	1.61943	0.781727	1.48398	1.91063	1.88707	3.49539	1.88576	2.30215	1.8407	0.892742	1.04799	1.23936	1.30531	1.07465	0.905548
Fibronectin	1.50007	0.520961	0.566102	1.22426	1.22874	0.959866	1.95147	2.12921	2.22645	2.08238	1.76147	1.73504	0.876954	1.05565	0.893206	0.865379	1.04256	1.35902
Cdh1	1.55957	0.561552	0.521915	1.17581	1.03355	1.1476	0.589434	0.62265	0.508592	0.591002	0.534632	0.520165	1.04954	1.30069	0.782582	0.927609	0.806733	0.946331
Zo-1	0.940151	1.12214	0.830119	0.881523	0.908177	1.31789	0.375645	0.517163	0.645834	0.542037	0.588384	0.396715	1.01118	0.81252	1.09958	1.10586	1.332	0.800071

## Sheet: Fig 6
Figure 6A			Figure 6B			Figure 6C			Figure 6D
Cholesterol treated A549 cells-GO CC			TC			7-DHC
Gene count	Top 10		Relative Membrane/cytosol ratio			Relative Membrane/cytosol ratio			Cell number per field
membrane part	66		Con	Chol		Con	Chol			NC			FOXA3			FOXA3/MβCD
intrinsic component of membrane	61		1.38462	2.58824		0.855941	2.61229		Migration	160	152	133	376	352	324	176	182	148
integral component of membrane	59		0.923077	2.88046		0.897534	3.82769		Invasion	49	38	51	132	141	135	67	64	75
plasma membrane	55		0.692308	2.91028		1.24653	2.9836
cell periphery	55
plasma membrane part	35
intrinsic component of plasma membrane	29
integral component of plasma membrane	27
plasma membrane region	14
somatodendritic compartment	11
Figure 6H			Figure 6I			Figure 6J
TC			7-DHC
Relative Membrane/cytosol ratio			Relative Membrane/cytosol ratio			Cell number per field
NC	FOXA3		NC	FOXA3			Con			Chol			Chol/MβCD
0.722892	1.84587		0.940635	2.42124		Migration	165	151	177	283	272	296	168.4	178	159
1.19277	2.12745		0.996559	2.97516		Invasion	48	44	37	100	113	118	77	65	63
1.08434	2.15873		1.06281	2.57562

## Sheet: Fig 7
Figure 7A										Figure 7B
RLU	293T Foxa3 promoter									Relative mRNA levels
Mag(μM)											NC			Mag			FOXA3			FOXA3/Magnolol
0	0.125	0.25	0.5	1	2	4	8	16		Foxa3	1.06835	0.931645	1.03231	0.589823	0.637422	0.874352	4.34945	3.56782	3.98123	0.796193	1.19198	0.853612
1.05094	0.920482	0.958858	0.832887	0.782481	0.542484	0.532451	0.445634	0.412387		Hmgcs1	0.836082	0.944219	1.21312	0.673242	0.576384	0.512398	2.61892	2.58751	2.01321	1.05814	1.20987	1.22432
0.96287	0.996087	0.770341	0.668754	0.884556	0.593374	0.501234	0.403545	0.367452		Cdh2	1.11617	0.88383	0.992345	0.745461	0.697952	0.537044	2.35073	2.74105	2.5214	1.39191	1.17552	1.40892
1.05848	0.906634	0.820744	0.862769	0.733967	0.649976	0.623422	0.593425	0.202354		Vimentin	1.20486	0.895145	0.902312	0.740544	0.810466	0.673418	2.13762	2.06086	2.10432	0.95064	1.06664	1.02138
0.979357	1.09452	0.746802	0.870363	0.669	0.584426	0.453239	0.378435	0.389745		Fibronectin	1.09842	0.901579	1.00234	0.698825	0.669505	0.79927	2.83167	2.52937	2.68921	1.42669	1.59396	1.32147
										Cdh1	0.938284	1.04172	1.03823	1.30832	1.18963	1.18544	0.467277	0.5258	0.51298	1.06903	1.19823	0.821321
										Zo-1	1.0351	0.954904	1.01123	1.14869	1.3539	1.22363	0.51682	0.439615	0.4021	1.07271	0.96958	1.02313
Figure 7C
Cell number per field
	NC				Mag				FOXA3				FOXA3/Magnolol
Migration	128	116	131	144	103	97	115	107	231	252	276	260	123	118	138	124
Invasion	48	44	62	56	43	36	38	40	81	76	96	98	49	39	42	63
Figure 7D										Figure 7E
TC(μg/mg protein)					7-DHC(ng/mg protein)					Relative mRNA levels
NC	Mag	FOXA3	FOXA3/Mag		NC	Mag	FOXA3	FOXA3/Mag			Adjacent						Cancer
21.5244	16.1242	68.2927	34.6038		19.7082	16.5423	39.5192	22.6486		Foxa3	1.38314	1.31979	0.561816	1.32038	0.761566	0.653311	4.60553	4.82232	4.20335	4.86276	3.46478	4.08712
28.6992	18.7834	75.122	33.9829		21.4418	15.3425	37.2367	19.3261		Hmgcs1	0.952194	1.27696	1.08559	0.588435	0.929807	1.16701	2.2924	2.23989	2.35631	2.46516	2.11921	2.17704
35.874	16.3423	71.7073	31.7202		17.4852	15.9823	39.7814	24.2147
Figure 7F				Figure 7G										Figure 7I
Lung PDO mRNA expression Correlation				Relative mRNA levels of PDO										TC(μg/mg protein)			7-DHC(ng/mg protein)
	Foxa3	Hmgcs1			Con				Mag					Con	Mag		Con	Mag
adjacent 008	1.38314	0.952194		Foxa3	1.00108	1.01366	0.9504	1.0845	0.481071	0.426373	0.196649	0.426626		36.054	8.99864		34.1713	19.6957
adjacent 011	1.31979	1.27696		Hmgcs1	1.01841	0.976346	0.958666	1.01777	0.310062	0.605735	0.581165	0.486		33.759	14.3551		30.7587	24.8326
adjacent 013	0.561816	1.08559		Cdh2	0.883259	1.21342	0.836712	1.01134	0.540643	0.514521	0.326962	0.493499		30.8328	9.04684		32.7495	20.5023
adjacent 014	1.32038	0.588435		Vimentin	0.916626	0.92663	0.874821	0.950389	0.605042	0.565121	0.693847	0.466777		32.3907	7.31783		31.3171	22.0023
adjacent 023	0.761566	0.929807		Fibronectin	1.01078	1.2043	0.7304	1.05504	0.410718	0.437326	0.164996	0.426266
adjacent 024	0.653311	1.16701		Cdh1	0.97632	0.9218	1.12338	1.10806	1.77146	1.62711	1.22853	1.27022
tumor 008	4.60553	2.2924		Zo-1	1.00051	1.01441	0.967638	0.99476	1.64156	1.49992	1.416	1.57052
tumor 011	4.82232	2.23989
tumor 013	3.46478	2.11921
tumor 014	4.08712	2.17704
tumor 023	4.20335	2.35631
tumor 024	4.86276	2.46516

## Sheet: Fig S1
S1Fig1A					S1Fig1B								S1Fig1D
TC(μg/mg tissue)					Relative mRNA levels								Cell number per field
Lung	Breast	Brain	Liver			Con			Chol					Con			Chol
1.55409	4.34784	2.11845	6.09987		Cdh2	0.97113	1.02887	1.10313	1.92483	2.58334	2.77725		A549	79	88	69	169	175	182
1.434	3.75043	2.62878	4.54275		Fibronectin	0.97337	1.02663	1.11234	2.3861	2.12876	2.51234		H441	121	131	127	192	212	208
2.04857	2.12922	3.16161	4.0713		Vimentin	0.986663	1.01334	1.03345	1.48026	1.7591	1.65185		H1299	87	65	73	166	186	183
1.9359	2.56323	2.31423	4.72138		Cdh1	0.84978	1.05022	1.10343	0.48945	0.50845	0.6123
1.32369	2.33198	2.89123	6.03791		Zo-1	0.78582	1.01418	1.20023	0.58161	0.46034	0.5128
S1Fig1E
	Cell viability (%)							Cell viability (%)							Cell viability (%)
	A549							H441							H1299
Cholesterol(μg/mL)	0	0.04	0.2	1	5	25	Cholesterol(μg/mL)	0	0.04	0.2	1	5	25	Cholesterol(μg/mL)	0	0.04	0.2	1	5	25
Cell viability (%)	93.9071	99.0543	102.85	98.396	102.107	100.679		88.8161	94.4353	97.8303	95.4499	97.323	108.874		109.516	84.0332	98.8727	97.0914	102.852	103.647
	95.5662	102.813	102.96	101.415	99.593	100.012		100.211	104.386	107.625	106.454	96.6987	93.9815		100.066	101.086	100.01	94.1976	95.1923	98.4748
	106.528	105.241	98.4408	96.5226	100.275	99.7127		101.46	102.201	98.3766	94.0586	106.884	97.7623		94.9934	102.622	103.946	100.464	103.05	99.37
S1Fig1F										S1Fig1G									S1Fig1H
Relative fluorescence intentity										Relative fluorescence intentity									TC(μg/mg protein)
	Memb				Cyto					Lung cancer cell				Liver cancer cell					Con	MβCD
Lung	0.9312	1.2315	0.8323	0.9923	0.3213	0.1253	0.34213	0.2187		0	2	4	Dil-LDL(hrs)	0	2	4	Dil-LDL(hrs)		23.2879	4.19389
Liver	2.3131	3.1298	2.134	3.5621	6.3242	4.2317	5.1232	5.423		0.64342	0.9127	0.9523		7.37438	9.61199	11.8519			25.3526	4.13167
										1.2382	1.1929	0.9712		5.52499	9.36642	12.1336			23.91	4.07806
										1.3412	0.7283	0.8123		7.12131	8.36574	11.8903			23.2867	4.39464
										0.7382	0.712	0.8523		5.97933	9.11495	10.8639			26.0412	4.28132
																			23.2214	4.08057

## Sheet: Fig S2
S2Fig2A																																						S2Fig2D
Relative mRNA levels																																						PCA raw data
TC(μg/mL)	0						2.5						5						10																			#group	group1	group1	group1	group2	group2	group2
Idlr	1.04725	1.10289	0.752672	0.687189	0.998212	1.00123	0.808463	0.987852	0.946451	1.21582	0.893423	1.20341	0.946592	1.35973	1.09684	0.657705	0.784956	1.03423	1.14601	0.827681	0.853867	0.781399	1.11034	0.893423														ENSG00000000003(TSPAN6)	29.4175	29.8053	28.9115	29.8841	27.1265	29.1883
																																						ENSG00000000419(DPM1)	72.8531	84.9236	96.1728	62.7874	57.2359	72.4595
Hmgcs1	1.02354	1.04588	0.46386	0.818352	0.892341	1.10098	1.27348	1.21011	1.52266	1.49724	1.32913	1.23918	2.41839	2.99803	1.56673	2.57528	2.54983	2.89342	3.62833	2.99562	4.29423	2.21702	3.23134	3.53234														ENSG00000000457(SCYL3)	2.96043	2.3722	2.36836	2.8664	3.25255	2.49474
Hmgcr	1.15722	1.1427	0.768855	0.931227	1.03425	0.962314	1.25181	0.890268	0.772124	0.818207	0.934134	1.06234	1.08262	0.719429	1.08498	1.10136	1.09934	1.29342	1.03523	0.993555	1.05446	1.35562	1.03424	0.978435														ENSG00000000460(C1orf112)	10.7978	12.0083	13.8938	13.8334	7.10031	7.705
Srebp2	1.45404	1.77929	0.859528	0.852649	1.21031	0.789141	0.707248	0.998572	1.07588	1.22316	1.30134	0.691341	0.91967	1.15334	1.29066	0.859039	1.02342	0.977734	0.802175	0.818622	1.59952	1.72057	0.893421	0.893426														ENSG00000000938(FGR)	0	0	0	0.0405845	0	0
Insig1	1.109	1.17762	0.881212	0.83217	1.02341	0.971314	0.733971	0.838165	1.19125	1.1154	1.11392	0.993412	1.16714	1.19615	1.08607	0.79485	1.09234	0.983423	0.906854	0.724988	1.27858	1.04201	1.13024	1.11352														ENSG00000000971(CFH)	0.0314631	0.0229086	0	0.747795	0.434198	0.982271
Scap	1.19846	1.22046	0.749975	0.712012	1.21341	0.781341	0.936465	1.2216	1.03163	1.2244	1.19823	0.778341	1.29062	0.729318	0.913895	1.04055	1.10932	1.20913	1.37676	0.756328	1.51033	0.936437	1.09845	1.13984														ENSG00000001036(FUCA2)	87.0407	88.7483	88.6707	86.7392	89.793	84.0869
Usp20	0.01	0.001	0.003	0.0023	0.00013412	0.000234123	0.0123	0.0121	0.0012	0.01121	0.00934231	0.00338713	0.0014	0.0021	0.0032	0.0033	0.00342342	0.00343235	0.0015	0.002	0.0031	0.004	0.0034534	0.00354354														ENSG00000001084(GCLC)	10.1181	12.1474	11.0288	13.2423	15.1032	12.8207
																																						ENSG00000001167(NFYA)	9.20337	9.45225	9.41309	9.07622	9.73235	9.75283
Lxra	0.727073	1.00808	1.15423	1.11061	1.22413	0.771341	0.854553	0.79321	0.745572	1.67253	0.998342	0.998884	0.977636	1.15923	1.15279	1.01666	1.03234	1.23134	1.34162	1.31381	0.985044	0.872737	1.03424	1.08845														ENSG00000001460(STPG1)	5.4408	5.56899	6.16731	5.95853	6.43658	5.53265
Apoe	0.813654	0.914839	0.991714	1.27979	1.00993	0.981341	0.838853	0.890988	1.04392	0.967427	1.03423	1.09342	1.10867	0.998433	1.06681	1.04539	1.03235	1.12342	1.15664	1.05593	0.709473	1.17265	0.892345	0.794542														ENSG00000001461(NIPAL3)	14.2362	14.4835	13.7426	18.1684	19.9415	19.3059
Abca1	0.988378	0.766545	1.1546	0.916109	1.03142	0.968234	0.932091	0.903205	1.31155	1.21651	1.09234	0.983421	0.722219	0.739433	1.26096	1.07201	1.10239	1.20139	0.90596	1.12505	1.26639	0.987694	1.03235	1.12328														ENSG00000001497(LAS1L)	64.516	62.0312	65.0906	58.7266	67.4308	59.6158
Abcg1	1.4369	0.65201	0.466496	1.44459	1.22093	0.778234	0.942343	0.893227	0.80238	1.38752	1.18324	1.00934	1.32285	1.26672	0.748995	0.648123	1.21423	1.01983	0.913122	0.733515	0.740588	1.19762	0.992347	1.03445														ENSG00000001561(ENPP4)	0.585008	0.748258	0.694171	1.42852	1.62956	1.60476
																																						ENSG00000001617(SEMA3F)	2.02922	1.34666	1.51318	0.857446	0.895126	0.817659
S2Fig2B																																						ENSG00000001626(CFTR)	0	0	0.0120494	0.0154216	0	0
Relative mRNA levels																																						ENSG00000001629(ANKIB1)	44.5367	46.5541	46.8484	40.4635	40.9508	41.8455
Time (hrs)	0						6						12						18						24						48							ENSG00000001630(CYP51A1)	56.0047	60.3965	54.7525	48.0288	51.3033	50.8193
Idlr	0.998947	1.28481	0.869195	0.847047	0.999914	0.958317	0.893242	0.874243	0.778324	1.12984	1.09324	1.10742	0.983423	0.938234	1.07945	1.13093	1.05935	1.12019	1.04424	1.05923	1.14538	1.32983	1.12934	1.22391	1.17801	0.887613	0.909543	0.87705	1.04191	1.08474	0.958173	1.1711	0.94468	0.566465	0.983812	0.964711		ENSG00000001631(KRIT1)	27.9421	27.58	27.3933	27.822	23.0007	25.386
																																						ENSG00000002016(RAD52)	7.11905	7.90769	7.76719	7.3777	8.52489	7.18759
Hmgcs1	1.49706	0.911179	0.938815	0.652941	1.09132	0.990234	0.892731	0.938273	0.998324	1.00981	0.798234	1.29134	1.23983	1.18923	1.27313	1.18893	1.23129	1.21734	1.38475	1.32914	1.42109	1.34923	1.53923	1.48234	1.52097	2.10127	1.89485	1.28871	1.45321	1.63217	2.92392	3.62472	3.29803	3.11359	2.71239	2.83143		ENSG00000002330(BAD)	30.1035	36.2278	32.4794	35.5513	34.4911	34.9432
Hmgcr	1.00856	1.17862	0.820071	0.992748	1.23733	0.917418	0.521973	0.640279	0.738244	0.570739	1.18861	0.974092	0.946622	0.97134	1.02685	0.9035	0.737793	0.840196	0.423886	0.903768	0.778256	0.575627	1.05218	1.2263	0.9619	0.686447	0.944438	1.08661	0.788874	1.21133	1.29863	0.86297	1.30145	0.660555	1.39671	1.17947		ENSG00000002549(LAP3)	75.3569	73.3319	77.7782	71.2491	72.583	73.9753
Srebp2	0.712978	1.45574	0.990909	0.84037	0.998291	1.05712	0.777817	0.638748	0.931758	0.804892	0.891577	1.3902	0.693898	0.963395	1.1968	0.535347	0.691754	0.655504	0.731144	0.920354	1.19855	0.915989	0.997135	1.31848	0.887874	1.07946	1.19286	1.06603	0.972929	0.97475	0.850978	1.0672	1.19426	0.794876	0.868805	0.927513		ENSG00000002586(CD99)	32.1679	32.2596	33.3956	37.0124	39.3701	36.0153
Insig1	1.30472	1.01828	0.862555	0.814445	1.06325	0.984232	0.982342	0.998123	1.02342	1.06812	0.782334	0.991231	1.03234	1.11202	1.12313	0.934345	0.967234	1.32123	1.22012	1.19342	0.931338	0.961231	0.948534	0.957234	1.08689	0.996771	1.2646	1.03775	0.979787	0.853043	1.07707	1.10384	1.00226	0.73351	0.84784	0.875099		ENSG00000002726(AOC1)	0	0.0598921	0.0226401	0.157352	0	0.0852549
Scap	1.20276	0.843169	0.836055	1.11802	1.58244	1.0216	0.757687	0.822953	0.941732	0.692537	0.915872	0.956162	0.831998	0.925817	0.773081	0.989252	0.757958	0.962921	0.850019	0.984036	1.4394	0.810875	1.09791	1.2698	1.1661	0.898777	0.718068	0.969492	0.848182	0.89767	1.15872	0.654782	0.820496	0.934205	1.05063	0.838259		ENSG00000002745(WNT16)	2.3432	2.1783	3.10087	0.979559	1.40898	1.70666
Usp20	0.00603962	0.00715969	0.00473494	0.00437668	0.0078686	0.000546498	0.00129384	0.00129384	0.00934852	0.00998323	0.0088374	0.007664	0.0066472	0.00555643	0.00887439	0.0088349	0.00337438	0.0066723	0.0094342	0.0076348	0.0058542	0.00483493	0.00234239	0.0065875	0.00283615	0.00264874	0.00493717	0.00595269	0.00011	0.00022	0.00450077	0.00384334	0.00232236	0.00245353	0.0003	1e-05		ENSG00000002746(HECW1)	0.00922278	0	0.0364748	0.00903245	0.00941568	0.00480335
																																						ENSG00000002822(MAD1L1)	23.6859	21.4848	21.2118	26.9642	19.7007	22.8885
Lxra	1.08664	1.01681	0.855902	0.783879	0.920158	1.3366	0.762697	0.715526	0.863383	1.36321	1.06285	0.914469	1.175	0.942733	1.06152	0.962032	1.21098	1.18937	1.15062	1.1797	1.38137	1.27553	0.936166	1.40732	1.06621	1.08438	0.996957	1.2036	1.17715	1.0279	0.809162	0.738396	0.647756	1.32082	0.597087	1.30842		ENSG00000002834(LASP1)	97.1357	89.7418	89.5601	87.1934	93.2892	93.029
Apoe	0.953441	0.940919	1.22419	0.90984	0.96915	1.00246	0.676841	0.632998	0.630453	0.655256	0.483158	0.720692	0.861746	0.699483	0.827595	0.662905	0.668438	0.758988	0.746544	0.749309	1.10343	0.899618	0.803007	1.09851	1.07681	1.23048	1.04054	1.02611	0.714238	0.67933	1.08195	1.21599	0.665881	1.21581	0.81689	1.35019		ENSG00000002919(SNX11)	19.9997	15.2732	15.7347	18.3205	17.2366	17.3571
Abca1	0.872859	0.87166	0.90204	1.35344	1.21839	0.750873	0.987688	0.904519	0.973438	0.77503	0.994453	1.02293	0.70098	1.00392	1.39015	0.767423	1.04336	1.19342	0.66437	0.942223	1.25665	0.65073	0.857278	1.28922	1.08801	0.908053	0.771003	1.23663	1.02241	1.27813	0.760148	0.778266	1.32718	1.1283	1.14557	1.30739		ENSG00000003056(M6PR)	89.3231	83.5818	84.6219	77.3797	77.3459	79.0889
Abcg1	0.788277	0.952356	1.16515	0.719963	1.31698	1.05727	0.954788	0.94463	0.611797	0.576522	0.734805	0.810813	0.685058	1.01474	1.107	0.518137	0.765142	0.883618	0.904199	0.979527	0.893071	0.706374	0.740307	1.00658	1.03812	0.841076	1.04276	1.05054	1.14529	1.23558	1.32097	1.26492	0.74793	0.647202	1.1779	1.38487		ENSG00000003096(KLHL13)	2.94728	4.10596	3.15849	3.57363	6.51204	5.58041
																																						ENSG00000003137(CYP26B1)	0.173854	0.258148	0.0141913	0.0139365	0	0.16521
S2Fig2C																																						ENSG00000003147(ICA1)	8.44325	8.79393	8.47073	12.1283	12.4603	11.6639
Relative mRNA levels																																						ENSG00000003249(DBNDD1)	18.2797	16.8061	15.5105	24.6475	25.6289	25.5814
	Con						Chol																															ENSG00000003393(ALS2)	10.526	9.74342	11.0063	12.297	13.2521	11.0734
Cdh2	0.713041	1.16959	0.835338	0.842126	1.11617	1.38757	0.854851	0.814873	0.830583	0.749674	1.1406	0.993254																										ENSG00000003400(CASP10)	0.234351	0.510056	0.300557	0.547284	0.483954	0.549628
Fibronectin	0.766089	0.840245	0.741802	1.04752	1.35565	1.34607	0.593304	0.521556	0.584659	0.548468	1.10467	0.977329																										ENSG00000003402(CFLAR)	18.8127	17.3512	16.6321	16.7105	16.6247	15.7804
Vimentin	0.708023	0.732886	1.25283	0.710881	1.37533	1.21801	0.641937	0.66991	0.667246	0.68068	1.07097	1.09281																										ENSG00000003436(TFPI)	15.9556	20.6693	17.6586	29.5544	31.8084	35.8773
Cdh1	1.17404	0.642892	0.978023	0.843101	1.2039	1.2307	1.01293	0.913814	0.65062	0.616805	0.910353	0.6931																										ENSG00000003509(NDUFAF7)	9.71241	10.7604	10.0896	12.5692	11.2164	11.2674
Zo-1	0.942004	0.900714	0.987904	0.908774	1.26927	1.18196	0.768033	0.663822	0.811594	0.811327	1.1141	1.02203																										ENSG00000003756(RBM5)	26.0624	19.2787	22.9301	22.3034	30.9509	24.1985
																																						ENSG00000003987(MTMR7)	0.261265	0.307529	0.359976	0.359227	0.29643	0.439823
S2Fig2J							S2Fig2K																															ENSG00000003989(SLC7A2)	2.90353	2.87815	2.9952	2.54595	3.50588	2.70191
Relative HMG-CoA levels							Relative HMG-CoA levels																															ENSG00000004059(ARF5)	115.05	105.548	114.157	112.46	123.407	118.506
A549			H441				A549			H441																												ENSG00000004139(SARM1)	0.970186	0.352684	0.599042	0.386057	0.558604	0.799669
NC	FOXA3		NC	FOXA3			Con	Chol		Con	Chol																											ENSG00000004142(POLDIP2)	46.4166	43.3538	43.323	41.8271	45.6267	44.2351
1.00133	4.0993		1.12012	3.93011			0.9945	2.87202		0.793434	2.56447																											ENSG00000004399(PLXND1)	4.85486	5.1162	6.19056	7.00314	7.43255	8.59157
1.02746	4.15535		1.14528	4.34915			0.9891	4.51507		1.26377	2.70664																											ENSG00000004455(AK2)	131.95	131.294	142.47	129.229	732.608	123.586
0.972541	4.11798		0.772541	4.17194			1.0165	2.89194		0.76801	2.61617																											ENSG00000004468(CD38)	0.0103101	0.0316543	0	0.0195364	0	0.00918853
																																						ENSG00000004478(FKBP4)	102.001	101.777	98.2518	91.9878	98.044	95.707
																																						ENSG00000004487(KDM1A)	47.4285	47.8297	45.4781	45.2674	48.1865	49.9553
																																						ENSG00000004534(RBM6)	17.0398	16.0188	16.3212	14.7248	16.1596	15.7058
																																						ENSG00000004660(CAMKK1)	1.89588	1.55772	1.37971	1.71053	1.91073	1.96765
																																						ENSG00000004700(RECQL)	65.5342	68.3676	68.1922	54.2584	58.3456	55.0323
																																						ENSG00000004766(VPS50)	13.8866	14.9021	14.4173	14.5938	13.9098	14.6755
																																						ENSG00000004776(HSPB6)	0.640274	0.138373	0.483239	0.634089	0.490439	0.48623
																																						ENSG00000004777(ARHGAP33)	9.44173	9.43136	7.52966	7.57788	8.52725	6.49251
																																						ENSG00000004779(NDUFAB1)	227.144	229.304	231.617	227.462	249.43	220.475
																																						ENSG00000004799(PDK4)	0.612624	0.496437	0.657418	1.02685	1.34697	0.799123
																																						ENSG00000004809(SLC22A16)	0.0320184	0	0	0	0	0
																																						ENSG00000004838(ZMYND10)	0.760439	1.06519	1.14208	1.15168	1.01014	1.10957
																																						ENSG00000004848(ARX)	0.13151	0.226632	0.088027	0.258526	0.464414	0.369397
																																						ENSG00000004864(SLC25A13)	61.333	60.9257	61.57	55.6562	55.8147	57.0939
																																						ENSG00000004866(ST7)-2	11.3325	12.6476	12.8036	14.1237	18.3374	14.6457
																																						ENSG00000004897(CDC27)	44.3942	45.6078	45.5514	42.765	41.2107	34.5756
																																						ENSG00000004939(SLC4A1)	0	0.0704612	0.0299317	0.0332361	0	0
																																						ENSG00000004948(CALCR)	0.0470308	0.0498474	0.0462891	0.17546	0	0.0431352
																																						ENSG00000004961(HCCS)	17.1274	17.4314	19.6042	16.4362	15.7874	16.6507
																																						ENSG00000004975(DVL2)	21.5515	19.8558	19.6555	22.1061	20.0344	21.5529
																																						ENSG00000005007(UPF1)	36.465	36.5449	35.4564	37.2413	38.4811	37.5985
																																						ENSG00000005020(SKAP2)	16.085	17.0836	17.0261	15.0003	15.5042	16.879
																																						ENSG00000005022(SLC25A5)	593.576	569.611	590.021	599.47	612.134	593.895
																																						ENSG00000005059(MCUB)	35.6298	35.8844	38.1944	32.0039	32.7676	30.2646
																																						ENSG00000005073(HOXA11)	0.0511273	0	0	0.0995926	0.109834	0
																																						ENSG00000005075(POLR2J)	71.5638	97.0639	100.806	98.6591	97.8123	97.5153
																																						ENSG00000005100(DHX33)	179.49	171.921	181.09	155.981	170.874	168.46
																																						ENSG00000005108(THSD7A)	0.131922	0.188433	0.21737	0.115384	0.259234	0.125939
																																						ENSG00000005156(LIG3)	8.55286	8.53196	8.74267	7.36315	8.40568	8.47076
																																						ENSG00000005175(RPAP3)	32.7274	32.2634	32.1245	31.0117	29.3192	32.4751
																																						ENSG00000005187(ACSM3)	0.298627	0.0246891	0.0648137	0.0466826	0.259034	0
																																						ENSG00000005189(AC004381.6)	8.95756	9.39084	9.08168	10.776	10.2032	8.49532
																																						ENSG00000005194(CIAPIN1)	36.779	36.6604	37.629	32.9077	34.962	36.7713
																																						ENSG00000005206(SPPL2B)	6.81275	5.64236	5.41401	5.60969	5.60254	5.72792
																																						ENSG00000005238(FAM214B)	22.5275	22.8747	23.9492	30.9886	29.5258	27.6831
																																						ENSG00000005243(COPZ2)	0.0785949	0	0.0867632	0	0	0.0736144
																																						ENSG00000005249(PRKAR2B)	15.0299	16.0657	15.6265	15.0358	14.5199	14.7715
																																						ENSG00000005302(MSL3)	9.90982	7.23868	8.05941	8.97942	8.166	8.12359
																																						ENSG00000005339(CREBBP)	7.34206	7.57936	7.74291	7.11683	7.18445	7.51659
																																						ENSG00000005379(TSPOAP1)	0	0.0150882	0	0	0	0
																																						ENSG00000005421(PON1)	0	0	0	0.0819717	0	0
																																						ENSG00000005436(GCFC2)	14.1553	13.2276	14.7734	12.8981	11.6921	12.5996
																																						ENSG00000005448(WDR54)	84.5924	94.8608	94.9641	75.4109	80.0791	75.7063
																																						ENSG00000005469(CROT)	14.0134	13.2911	13.9783	14.7985	14.2865	14.4961
																																						ENSG00000005471(ABCB4)	0.0238641	0.0380179	0.0251632	0.0945692	0.29514	0.114985
																																						ENSG00000005483(KMT2E)	14.8806	15.9899	16.0984	14.5116	13.3836	14.5223
																																						ENSG00000005486(RHBDD2)	70.5243	73.8941	73.7882	79.2092	79.0639	80.6959
																																						ENSG00000005700(IBTK)	22.9261	23.2498	22.9481	25.1728	26.5686	25.4945
																																						ENSG00000005801(ZNF195)	4.04851	3.90776	3.75479	5.88886	3.86722	3.64805
																																						ENSG00000005810(MYCBP2)	9.58498	10.0296	10.286	10.2794	10.3755	10.6994
																																						ENSG00000005812(FBXL3)	12.9767	12.7269	12.29	11.9424	12.243	13.2007
																																						ENSG00000005844(ITGAL)	0	0.0102299	0.0180538	0.0713008	0.083989	0.017108
																																						ENSG00000005882(PDK2)	15.977	16.3475	13.1045	14.3622	15.803	17.1694
																																						ENSG00000005884(ITGA3)	221.697	222.035	226.684	190.607	201.381	193.204
																																						ENSG00000005889(ZFX)	7.38467	7.42202	7.90882	6.60148	5.35075	7.89402
																																						ENSG00000005893(LAMP2)	44.4607	46.8947	43.7313	48.1541	48.3457	47.1025
																																						ENSG00000005961(ITGA2B)	0.388982	0.253161	0.25431	0.114427	0.451848	0.291487
																																						ENSG00000005981(ASB4)	0	0	0	0.0261888	0.0406166	0
																																						ENSG00000006007(GDE1)	39.9563	39.749	39.9263	46.5268	47.5395	49.3025
																																						ENSG00000006015(C19orf60)	58.4782	61.5982	61.276	64.2	65.1969	77.9642
																																						ENSG00000006016(CRLF1)	1.26581	1.51265	2.07577	1.61268	1.94342	0.941264
																																						ENSG00000006025(OSBPL7)	4.03316	2.80083	3.21246	3.06798	3.55986	3.40433
																																						ENSG00000006042(TMEM98)	0	0	0	0	0.0964387	0.0357552
																																						ENSG00000006047(YBX2)	7.53106	6.94694	7.69203	10.7613	8.02869	7.79821
																																						ENSG00000006062(MAP3K14)	17.0631	14.038	15.2933	15.7281	15.2331	18.1177
																																						ENSG00000006118(TMEM132A)	29.8243	27.0008	29.0716	34.446	36.0767	35.92
																																						ENSG00000006125(AP2B1)	82.0046	89.6352	88.1205	133.739	126.181	178.233
																																						ENSG00000006194(ZNF263)	13.4414	12.3815	10.4236	12.1408	12.7017	11.9305
																																						ENSG00000006210(CX3CL1)	0	0	0	0	0.036366	0.0318998
																																						ENSG00000006282(SPATA20)	16.8065	15.488	15.8354	19.0771	18.8281	18.866
																																						ENSG00000006283(CACNA1G)	1.5466	1.40757	1.79784	2.312	1.32305	1.33617
																																						ENSG00000006327(TNFRSF12A)	263.502	251.1	244.8	236.961	251.728	260.593
																																						ENSG00000006377(DLX6)	3.71015	3.63617	4.57604	4.69011	4.29956	4.8256
																																						ENSG00000006432(MAP3K9)	4.83	4.75334	4.71312	4.10748	4.21785	4.45754
																																						ENSG00000006451(RALA)	29.4397	29.33	31.7474	28.6643	29.3595	27.8408
																																						ENSG00000006453(BAIAP2L1)	68.3936	68.2153	64.9292	78.9369	79.7686	80.8668
																																						ENSG00000006459(KDM7A)	1.60167	1.7307	1.75544	1.73406	1.53167	1.47923
																																						ENSG00000006468(ETV1)	20.1405	16.9715	19.3103	17.8015	16.7276	17.6753
																																						ENSG00000006530(AGK)	8.91525	9.12806	9.57445	7.44085	8.93848	9.6027
																																						ENSG00000006534(ALDH3B1)	14.052	15.9571	14.5898	16.3502	19.5716	18.6785
																																						ENSG00000006576(PHTF2)	34.8368	37.6229	35.7174	34.5218	34.5459	35.5054
																																						ENSG00000006606(CCL26)	0	0	0	0	0.225293	0.415198
																																						ENSG00000006607(FARP2)	8.47169	9.57806	9.82893	9.29255	7.9354	8.13142
																																						ENSG00000006625(GGCT)	58.7602	63.9578	67.4129	57.5674	55.8544	58.0511
																																						ENSG00000006634(DBF4)	23.4322	22.5997	24.7782	17.0499	19.0288	20.6927
																																						ENSG00000006638(TBXA2R)	3.3431	2.49463	3.28738	2.70118	2.13798	3.6362
																																						ENSG00000006652(IFRD1)	41.3326	39.5238	40.184	40.809	45.2583	42.9769
																																						ENSG00000006695(COX10)	15.5978	13.3421	15.0792	14.4442	10.7199	13.3144
																																						ENSG00000006704(GTF2IRD1)	13.5774	13.7923	12.2479	11.0152	10.8773	11.4204
																																						ENSG00000006712(PAF1)	69.3441	71.4051	68.0766	63.4279	66.07	66.1613
																																						ENSG00000006715(VPS41)	23.2526	21.2862	17.0454	21.5468	21.3307	18.3781
																																						ENSG00000006740(ARHGAP44)	0.311681	0.123013	0.122978	0.16188	0.398901	0.252226
																																						ENSG00000006744(ELAC2)	35.5634	35.063	32.6935	31.175	30.5612	32.401
																																						ENSG00000006747(SCIN)	0.0517583	0.0184054	0.0346989	0.097466	0.0502812	0.139182
																																						ENSG00000006756(ARSD)	1.86702	1.88654	1.52922	2.43245	2.03168	2.2817
																																						ENSG00000006757(PNPLA4)	3.87872	4.87163	4.80197	3.13098	2.5229	4.31715
																																						ENSG00000006788(MYH13)	0.00593934	0.00586551	0.0232611	0.0451672	0	0
																																						ENSG00000006831(ADIPOR2)	59.1643	58.983	58.3377	56.0868	55.7765	53.2103
																																						ENSG00000006837(CDKL3)	1.60322	1.51777	1.62111	0.896544	1.66352	0.935122
																																						ENSG00000007001(UPP2)	0.570271	0.672084	0.425109	0.489925	0.581563	0.52785
																																						ENSG00000007047(MARK4)	82.6572	80.934	89.5265	83.9291	88.7601	90.1463
																																						ENSG00000007062(PROM1)	0.0140738	0.0142398	0.0142647	0	0	0.0503521
																																						ENSG00000007080(CCDC124)	143.992	135.597	138.093	139.752	154.701	152.026
																																						ENSG00000007168(PAFAH1B1)	39.8765	40.0046	40.5446	34.9591	36.7944	37.6242
																																						ENSG00000007171(NOS2)	1.92674	1.47155	2.07218	2.18793	0.929124	1.66598
																																						ENSG00000007174(DNAH9)	0	0	0	0	0.0139285	0
																																						ENSG00000007202(KIAA0100)	27.8315	27.9973	29.5872	27.4351	28.2652	27.0171
																																						ENSG00000007237(GAS7)	0.0659863	0.0564325	0	0	0.0685479	0
																																						ENSG00000007255(TRAPPC6A)	12.4614	16.651	16.4453	33.6142	42.1317	33.7902
																																						ENSG00000007264(MATK)	0.298682	0.229107	0.137697	0.411664	0.213075	0.187936
																																						ENSG00000007312(CD79B)	0	0.0412151	0.0408921	0.0419769	0.56391	0.0839705
																																						ENSG00000007314(SCN4A)	0.0649138	0.0574037	0.0511845	0.0317607	0.0397837	0.0612982
																																						ENSG00000007341(ST7L)	3.77006	3.93795	4.30603	3.60272	2.87052	4.34104
																																						ENSG00000007372(PAX6)	0.766219	0.684549	0.732427	0.402379	0.716539	0.466941
																																						ENSG00000007376(RPUSD1)	20.7027	19.6258	16.9962	18.3051	20.6093	18.6701
																																						ENSG00000007384(RHBDF1)	8.88534	6.22445	8.48007	9.05057	10.2804	9.8843
																																						ENSG00000007392(LUC7L)	16.9833	15.5889	15.5387	16.1621	15.7019	18.3176
																																						ENSG00000007402(CACNA2D2)	0.0528175	0.0266753	0.0268663	0.0995953	0.0365516	0.0433506
																																						ENSG00000007516(BAIAP3)	0.688459	0.761075	0.748707	0.637923	1.05204	0.740486
																																						ENSG00000007520(TSR3)	70.9162	67.7794	62.9742	62.7361	75.7047	74.1639
																																						ENSG00000007541(PIGQ)	15.9197	14.2393	13.4884	19.3898	18.9956	20.166
																																						ENSG00000007545(CRAMP1)	5.60975	5.01155	5.05487	4.89233	5.31482	5.80494
																																						ENSG00000007866(TEAD3)	4.63895	4.74887	4.57028	4.56863	5.06809	5.3586
																																						ENSG00000007923(DNAJC11)	23.4583	21.5544	20.9986	19.4848	21.0935	21.2535
																																						ENSG00000007933(FMO3)	0	0.259004	0	0	0	0
																																						ENSG00000007944(MYLIP)	4.66198	4.37873	4.77941	5.12614	5.6332	4.611
																																						ENSG00000007968(E2F2)	7.33031	7.68036	7.95779	8.19842	7.7285	7.86519
																																						ENSG00000008018(PSMB1)	580.797	556.669	573.052	530.602	554.749	549.255
																																						ENSG00000008056(SYN1)	0.682156	0.314461	0.217345	0.750718	0.262888	0.209958
																																						ENSG00000008083(JARID2)	4.74571	5.33011	4.89468	5.07349	5.50049	4.72982
																																						ENSG00000008086(CDKL5)	1.33205	1.19399	0.775608	1.99909	1.49481	1.68659
																																						ENSG00000008118(CAMK1G)	0.104342	0.144383	0.121908	0	0	0
																																						ENSG00000008128(CDK11A)	10.7467	9.79476	10.2173	11.1905	9.93844	8.93373
																																						ENSG00000008130(NADK)	25.992	25.8838	27.2419	27.2936	26.4034	24.5291
																																						ENSG00000008196(TFAP2B)	0	0	0	0	0.00992095	0
																																						ENSG00000008226(DLEC1)	0.0223032	0	0.00854439	0	0	0
																																						ENSG00000008256(CYTH3)	16.0657	16.915	16.0806	14.4803	16.1375	16.2426
																																						ENSG00000008277(ADAM22)	15.4011	16.1193	15.87	13.6561	14.2419	16.5409
																																						ENSG00000008282(SYPL1)	105.586	106.994	111.346	99.4624	97.6636	101.564
																																						ENSG00000008283(CYB561)	8.7729	9.6965	10.1084	10.891	11.7043	11.0771
																																						ENSG00000008294(SPAG9)	72.3468	75.0908	75.3034	71.0011	72.495	69.1267
																																						ENSG00000008300(CELSR3)	3.62491	3.14856	3.1468	3.15246	3.20761	3.4615
																																						ENSG00000008311(AASS)	8.70251	11.3717	10.1404	11.295	11.8553	11.6377
																																						ENSG00000008323(PLEKHG6)	0.0665077	0.165058	0.129978	0.0967437	0.179887	0.128402
																																						ENSG00000008324(SS18L2)	22.6534	22.2604	22.7782	20.8105	21.8081	20.1418
																																						ENSG00000008382(MPND)	6.69887	6.80559	6.14816	7.84881	8.17403	6.61248
																																						ENSG00000008394(MGST1)	41.7126	50.5393	43.764	44.797	58.8594	44.3882
																																						ENSG00000008405(CRY1)	11.9505	12.5169	12.9607	12.3101	15.2869	12.4053
																																						ENSG00000008441(NFIX)	3.04736	2.81278	2.3615	3.13716	3.09256	2.80154
																																						ENSG00000008513(ST3GAL1)	0	0.0181803	0	0	0	0
																																						ENSG00000008516(MMP25)	0.402237	0.427497	0.398446	0.192239	0.389941	0.279816
																																						ENSG00000008517(IL32)	7.49037	7.72496	6.95296	8.82229	6.44701	8.98389
																																						ENSG00000008710(PKD1)	14.6104	12.7335	12.5201	16.029	15.0528	14.9192
																																						ENSG00000008735(MAPK8IP2)	4.02733	3.74779	4.14846	3.58571	3.8081	3.61116
																																						ENSG00000008838(MED24)	20.6612	19.6288	20.5939	17.881	19.9976	21.325
																																						ENSG00000008853(RHOBTB2)	3.56418	3.75656	3.80416	4.36577	3.98063	4.19635
																																						ENSG00000008869(HEATR5B)	6.45506	6.39225	6.46404	6.68167	6.135	6.73228
																																						ENSG00000008952(SEC62)	30.2672	33.8629	33.9616	32.9511	33.9876	34.2721
																																						ENSG00000008988(RPS20)	2972.51	2958.84	3214.38	3015.89	2946.76	2889.67
																																						ENSG00000009307(CSDE1)	256.245	277.138	292.407	303.643	240.056	255.971
																																						ENSG00000009335(UBE3C)	39.2815	38.4185	38.4459	35.4983	35.4656	35.5035
																																						ENSG00000009413(REV3L)	9.04939	10.5954	9.09273	7.7288	7.68103	7.6618
																																						ENSG00000009694(TENM1)	0.00385377	0.0156189	0.00782977	0.00363467	0	0.00344983
																																						ENSG00000009709(PAX7)	0	0	0	0	0	0.133706
																																						ENSG00000009724(MASP2)	0.26829	0.110952	0.201145	0.23776	0.289928	0.622289
																																						ENSG00000009765(IYD)	0	0	0.00667094	0	0	0
																																						ENSG00000009780(FAM76A)	3.38313	3.25919	3.25183	3.94014	3.37973	3.6214
																																						ENSG00000009830(POMT2)	17.0234	15.4239	15.3747	18.0123	13.3195	22.2131
																																						ENSG00000009844(VTA1)	72.14	71.7245	73.6105	72.7868	66.8722	67.6611
																																						ENSG00000009950(MLXIPL)	0.86891	0.480744	0.713803	0.471008	0.463338	0.584474
																																						ENSG00000009954(BAZ1B)	86.1477	84.474	86.7473	76.2053	74.2426	75.9483
																																						ENSG00000010017(RANBP9)	24.8056	27.0731	24.6595	27.1946	24.6613	27.8278
																																						ENSG00000010030(ETV7)	0.0434805	0	0.0396962	0	0	0.0367353
																																						ENSG00000010072(SPRTN)	6.53236	6.67268	7.50213	5.76441	5.39624	5.92098
																																						ENSG00000010165(METTL13)	15.4853	15.7474	15.7942	16.8745	16.4332	15.7503
																																						ENSG00000010219(DYRK4)	4.19877	4.48711	4.22319	3.88362	3.41647	3.20931
																																						ENSG00000010244(ZNF207)	74.898	75.5154	73.1934	73.3262	71.3873	74.1899
																																						ENSG00000010256(UQCRC1)	126.029	128.478	125.169	113.988	118.178	113.924
																																						ENSG00000010270(STARD3NL)	50.4934	45.3515	47.8038	43.8842	49.9722	49.8137
																																						ENSG00000010278(CD9)	251.51	252.718	251.002	244.475	252.524	233.247
																																						ENSG00000010282(HHATL)	0	0.0405997	0	0	0	0
																																						ENSG00000010292(NCAPD2)	105.028	107.685	107.663	92.8642	95.5949	93.4454
																																						ENSG00000010295(IFFO1)	3.67445	3.51155	3.52818	3.37687	4.20543	3.6916
																																						ENSG00000010310(GIPR)	4.23737	5.46627	4.04936	7.81	8.49041	7.43518
																																						ENSG00000010318(PHF7)	7.56346	7.17238	6.48307	6.67754	6.92268	6.88027
																																						ENSG00000010319(SEMA3G)	0.0304148	0.059135	0.0390755	0.0196515	0.136493	0.0193554
																																						ENSG00000010322(NISCH)	15.6589	15.1957	14.312	15.0647	16.1856	14.615
																																						ENSG00000010327(STAB1)	0.0145566	0.00699297	0.00707192	0.0713108	0.0453489	0.0350367
																																						ENSG00000010361(FUZ)	5.52252	4.58199	4.34217	4.98087	5.40739	5.33455
																																						ENSG00000010379(SLC6A13)	0	0.0321117	0.0321345	0	0	0.109462
																																						ENSG00000010404(IDS)	27.635	27.1329	28.8877	65.4443	62.3291	60.8633
																																						ENSG00000010438(PRSS3)	0	0.130474	0	0.0946099	0	0
																																						ENSG00000010539(ZNF200)	6.6257	5.91234	6.77203	5.63019	6.17233	5.63119
																																						ENSG00000010610(CD4)	0.0458857	0.0153158	0	0	0	0
																																						ENSG00000010626(LRRC23)	50.1675	52.9893	48.8132	43.5057	47.2058	42.2818
																																						ENSG00000010671(BTK)	0.0508957	0.11725	0.135049	0.0646756	0.0964308	0.106722
																																						ENSG00000010704(HFE)	4.17802	5.50943	5.94588	6.64239	4.83479	5.87615
																																						ENSG00000010803(SCMH1)	9.80694	9.51553	9.93178	9.48129	10.7377	11.3546
																																						ENSG00000010810(FYN)	35.1175	32.7088	32.8955	33.3436	32.677	36.2953
																																						ENSG00000010818(HIVEP2)	8.07635	8.14846	7.47314	6.95206	7.00129	7.2097
																																						ENSG00000011007(ELOA)	27.15	26.3374	26.6084	25.753	26.7959	27.6217
																																						ENSG00000011009(LYPLA2)	48.6242	43.3534	47.4005	42.829	49.4523	47.0858
																																						ENSG00000011021(CLCN6)	3.6994	4.51174	4.04794	3.4153	3.6521	3.82824
																																						ENSG00000011028(MRC2)	11.0664	10.7906	10.4713	15.1203	14.82	14.4037
																																						ENSG00000011052(NME1-NME2)	1459.48	1453.53	1521.47	1470.63	1514.23	1490.02
																																						ENSG00000011105(TSPAN9)	11.9922	12.7172	11.8814	11.3272	12.1046	11.2096
																																						ENSG00000011114(BTBD7)	10.2778	10.5396	9.56747	10.4481	10.7007	8.98809
																																						ENSG00000011132(APBA3)	11.97	10.8268	12.0111	13.2441	15.661	13.6421
																																						ENSG00000011143(MKS1)	13.337	13.3354	12.8984	14.8549	11.9522	12.7143
																																						ENSG00000011198(ABHD5)	6.43451	7.10655	6.59838	6.35529	6.69028	6.63449
																																						ENSG00000011243(AKAP8L)	26.5886	24.4502	23.6761	24.3811	27.476	26.4989
																																						ENSG00000011258(MBTD1)	8.67748	8.6883	8.0516	7.53496	8.3566	6.58303
																																						ENSG00000011260(UTP18)	68.2893	67.6171	69.238	63.5881	64.8454	63.0728
																																						ENSG00000011275(RNF216)	22.5118	21.3421	22.7377	20.5272	18.9467	20.6491
																																						ENSG00000011295(TTC19)	26.7375	28.2633	28.5789	26.3864	28.6195	23.7283
																																						ENSG00000011304(PTBP1)	204.042	207.653	209.467	185.12	192.796	203.903
																																						ENSG00000011332(DPF1)	11.8155	11.6885	12.6019	10.7746	11.2363	10.2873
																																						ENSG00000011347(SYT7)	0.193664	0.116879	0.0526485	0.0512155	0.195845	0.123314
																																						ENSG00000011376(LARS2)	8.33141	7.74245	8.88647	6.7855	6.61666	6.55902
																																						ENSG00000011405(PIK3C2A)	10.272	11.0792	9.78599	10.2684	9.69629	9.21553
																																						ENSG00000011422(PLAUR)	171.173	171.997	172.695	107.379	115.083	107.043
																																						ENSG00000011426(ANLN)	124.824	132.581	125.836	123.226	123.664	121.113
																																						ENSG00000011451(WIZ)	14.8541	14.1508	12.955	14.1198	14.5798	16.5167
																																						ENSG00000011454(RABGAP1)-2	17.2295	16.6073	18.6697	15.8482	19.0718	19.5795
																																						ENSG00000011465(DCN)	0.769236	0.626515	0.721731	2.07294	1.22833	0.782654
																																						ENSG00000011478(QPCTL)	22.9866	26.8643	25.1139	25.6481	28.3096	25.8608
																																						ENSG00000011485(PPP5C)	23.3643	21.8045	23.0957	22.3999	24.6872	21.573
																																						ENSG00000011523(CEP68)	5.58196	5.735	6.41554	5.90794	7.02643	6.5428
																																						ENSG00000011566(MAP4K3)	8.87255	8.74463	9.27344	14.9288	14.9802	15.917
																																						ENSG00000011590(ZBTB32)	0	0.0273832	0	0.0553947	0	0.107727
																																						ENSG00000011638(TMEM159)	7.36717	5.25896	6.53831	5.97437	6.00815	6.69922
																																						ENSG00000011677(GABRA3)	3.71826	3.47418	3.6238	4.00465	4.81375	3.93349
																																						ENSG00000012048(BRCA1)	12.3361	10.2362	12.7781	8.86544	13.7771	10.9214
																																						ENSG00000012061(ERCC1)	151.161	159.135	155.234	130.489	135.244	137.492
																																						ENSG00000012124(CD22)	0.327979	0.962577	0.843667	0.308811	0.114273	0.0946912
																																						ENSG00000012171(SEMA3B)	1.07717	1.01	0.482374	0.81817	1.02933	1.03431
																																						ENSG00000012174(MBTPS2)	24.2458	24.6083	24.7686	24.5504	24.8364	23.1887
																																						ENSG00000012211(PRICKLE3)	6.78111	8.30508	6.50788	7.86518	9.52154	7.42848
																																						ENSG00000012223(LTF)	0.0812925	0.0653047	0.207458	0.113496	0	0.0186428
																																						ENSG00000012232(EXTL3)	14.3606	13.7074	13.9842	17.0726	16.5709	16.2905
																																						ENSG00000012504(NR1H4)	0.373501	0.754505	0.306263	1.03411	0.678866	0.66576
																																						ENSG00000012660(ELOVL5)	132.859	140.966	136.325	130.496	131.071	129.772
																																						ENSG00000012822(CALCOCO1)	17.5413	17.3905	15.5453	17.7666	18.6671	14.2631
																																						ENSG00000012963(UBR7)	65.3826	67.5153	67.2937	60.663	66.3858	60.1729
																																						ENSG00000012983(MAP4K5)	14.8092	13.4667	13.2039	14.2711	15.092	14.7745
																																						ENSG00000013016(EHD3)	1.25094	1.33975	1.2642	1.09443	1.21316	1.19819
																																						ENSG00000013275(PSMC4)	197.107	193.147	191.856	211.774	208.208	208.411
																																						ENSG00000013288(MAN2B2)	21.0876	19.4904	19.6032	25.8368	25.9594	27.0038
																																						ENSG00000013297(CLDN11)	0	0.122338	0	0.0335304	0.07183	0.0664358
																																						ENSG00000013306(SLC25A39)	64.2585	63.9094	64.7697	59.0003	66.13	63.3683
																																						ENSG00000013364(MVP)	68.95	64.5563	67.3792	71.6501	81.3671	81.0465
																																						ENSG00000013374(NUB1)	26.2307	26.3665	25.6326	29.5207	29.7021	30.2667
																																						ENSG00000013375(PGM3)	37.549	34.0858	35.1176	35.1053	35.8768	36.9192
																																						ENSG00000013392(RWDD2A)	4.51927	4.89945	3.81714	5.13715	5.41564	5.08277
																																						ENSG00000013441(CLK1)	19.4685	16.9563	18.7497	21.1506	19.8405	20.6762
																																						ENSG00000013503(POLR3B)	3.93059	3.78013	3.78714	3.2599	3.71163	3.60052
																																						ENSG00000013523(ANGEL1)	13.6887	14.8873	14.9264	11.1865	12.0725	11.9551
																																						ENSG00000013561(RNF14)	57.1767	61.4239	63.865	56.7839	64.3206	63.1846
																																						ENSG00000013563(DNASE1L1)	12.7743	14.5006	15.575	20.7691	18.1408	18.6108
																																						ENSG00000013573(DDX11)	31.7355	27.7636	27.0974	24.8578	25.8265	27.6778
																																						ENSG00000013583(HEBP1)	33.6183	31.8724	30.1815	34.2677	29.6032	31.9558
																																						ENSG00000013588(GPRC5A)	25.5791	28.1362	26.1847	60.1438	67.7766	60.2769
																																						ENSG00000013619(MAMLD1)	1.5943	1.66593	1.61938	2.24376	2.40241	2.2059
																																						ENSG00000013810(TACC3)	111.282	110.663	116.993	106.842	116.037	114.61
																																						ENSG00000014123(UFL1)	26.7973	27.8595	27.719	28.6283	28.6124	28.3606
																																						ENSG00000014138(POLA2)	37.4426	38.5678	39.8843	39.7777	45.6515	41.7097
																																						ENSG00000014164(ZC3H3)	13.4447	12.2674	13.0185	14.9	13.5326	12.7559
																																						ENSG00000014216(CAPN1)	54.9852	54.7743	57.5989	62.6803	63.7045	64.7205
																																						ENSG00000014257(ACPP)	0	0	0	0.0917746	0	0
																																						ENSG00000014641(MDH1)	103.717	102.816	108.166	104.512	102.978	99.1817
																																						ENSG00000014824(SLC30A9)	41.8034	40.7304	39.4944	45.2778	43.779	46.4692
																																						ENSG00000014914(MTMR11)	6.21722	6.77202	6.23536	7.79774	7.10156	6.67146
																																						ENSG00000014919(COX15)	22.076	24.8109	24.0026	22.6941	21.3847	21.1995
																																						ENSG00000015133(CCDC88C)	7.71719	6.78594	6.72242	4.92096	5.64389	6.12034
																																						ENSG00000015153(YAF2)	29.7188	72.7329	30.3255	96.3299	86.8213	68.4515
																																						ENSG00000015171(ZMYND11)	16.875	17.3234	16.7568	15.6126	16.8861	16.8758
																																						ENSG00000015285(WAS)	0.111468	0.0259683	0.132728	0.0809035	0.0826439	0.0509854
																																						ENSG00000015413(DPEP1)	0	0.0355239	0.0357761	0.0721847	0	0.0354793
																																						ENSG00000015475(BID)	20.1794	20.1175	14.4969	10.9321	19.448	10.154
																																						ENSG00000015479(MATR3)	102.642	110.613	102.777	104.48	102.357	97.261
																																						ENSG00000015520(NPC1L1)	0.0248441	0.0249719	0	0.0978307	0.175886	0.140245
																																						ENSG00000015532(XYLT2)	19.325	20.2704	21.2683	21.9654	23.1945	23.25
																																						ENSG00000015568(RGPD5)	0.0650969	0.0164098	0.0160865	0.0478802	0.107441	0.0119191
																																						ENSG00000015592(STMN4)	0	0.0773576	0	0	0	0
																																						ENSG00000015676(NUDCD3)	16.9414	17.6313	17.8809	18.3932	18.2749	18.894
																																						ENSG00000016082(ISL1)	0.684341	0.681916	0.555603	1.00466	0.624095	0.554996
																																						ENSG00000016391(CHDH)	0.22038	0.0853948	0.0451103	0.330432	0.065884	0.131727
																																						ENSG00000016402(IL20RA)	0.0483368	0.0183826	0	0.0344188	0.159825	0.0659223
																																						ENSG00000016864(GLT8D1)	26.8549	25.6411	33.5269	28.2412	27.5916	26.7052
																																						ENSG00000017260(ATP2C1)	39.3211	40.4988	40.1955	40.5399	42.2769	43.3069
																																						ENSG00000017427(IGF1)	0	0	0.00830117	0	0	0.00686226
																																						ENSG00000017483(SLC38A5)	0.142268	0.104192	0	0.209081	0.0361815	0.125051
																																						ENSG00000017797(RALBP1)	53.2698	52.4536	54.9456	48.993	52.4656	49.5189
																																						ENSG00000018189(RUFY3)	6.84332	7.28627	7.67749	8.51538	7.3663	7.59271
																																						ENSG00000018236(CNTN1)	4.38535	3.45962	3.12114	3.56851	9.57934	5.46436
																																						ENSG00000018280(SLC11A1)	0.112882	0.172753	0.126718	0.174595	0.200043	0.185243
																																						ENSG00000018408(WWTR1)	68.7517	65.7848	63.0938	64.6486	65.6044	67.6194
																																						ENSG00000018510(AGPS)	24.0924	25.3225	26.5944	24.4747	24.2985	25.2756
																																						ENSG00000018610(CXorf56)	15.309	17.1063	17.1134	14.3359	16.6481	15.5536
																																						ENSG00000018625(ATP1A2)	0	0	0	0.0162015	0.0144941	0
																																						ENSG00000018699(TTC27)	11.9986	11.7312	13.0102	10.7012	11.3465	10.7924
																																						ENSG00000018869(ZNF582)	1.63153	1.87102	1.36133	0.740438	1.14688	2.12013
																																						ENSG00000019102(VSIG2)	0.0515795	0.0534211	0.0995756	0	0.162667	0.0530228
																																						ENSG00000019144(PHLDB1)	10.4196	9.29661	9.14397	11.3862	9.48273	9.62781
																																						ENSG00000019186(CYP24A1)	1.45161	1.46984	1.55162	0.373745	0.335101	0.208413
																																						ENSG00000019485(PRDM11)	3.78038	2.79921	3.47759	3.44957	3.12131	2.92845
																																						ENSG00000019549(SNAI2)	4.36326	4.09189	3.67983	1.50697	1.1694	0.93041
																																						ENSG00000019582(CD74)	0.10933	0.177058	0.216888	0.0379683	0.497604	0.0283424
																																						ENSG00000019991(HGF)	0	0	0	0	0.0836927	0
																																						ENSG00000019995(ZRANB1)	4.72908	4.88735	4.94069	4.62749	4.24464	4.09299
																																						ENSG00000020129(NCDN)	12.2851	10.9899	11.0289	14.3141	14.6177	15.7293
																																						ENSG00000020181(ADGRA2)	0.447308	0.342728	0.352554	0.633012	0.675278	0.422845
																																						ENSG00000020256(ZFP64)	9.25215	9.55547	8.79877	8.82994	8.49313	9.17305
																																						ENSG00000020426(MNAT1)	51.2168	50.5433	47.719	50.6398	53.0213	54.6787
																																						ENSG00000020577(SAMD4A)	5.83239	5.49652	5.82066	3.98808	4.49746	4.57509
																																						ENSG00000020633(RUNX3)	2.21076	1.94949	2.38645	2.3835	2.51082	2.60158
																																						ENSG00000020922(MRE11)	14.7312	13.6543	15.1304	17.4433	14.2643	15.734
																																						ENSG00000021300(PLEKHB1)	1.84416	1.61647	2.00629	3.83884	4.04942	3.30507
																																						ENSG00000021355(SERPINB1)	7.22308	7.84174	7.87337	9.78064	8.67245	9.82002
																																						ENSG00000021574(SPAST)	9.20827	9.98339	9.14418	8.50636	7.18387	8.09697
																																						ENSG00000021645(NRXN3)	0	0	0.0202979	0	0.0234028	0.0109477
																																						ENSG00000021762(OSBPL5)	2.17384	2.06511	1.86952	1.30861	1.85968	1.36562
																																						ENSG00000021776(AQR)	9.48394	10.7988	10.6246	8.50479	8.76789	8.85141
																																						ENSG00000021826(CPS1)	1.57256	1.76931	3.4458	1.6777	1.06974	0.833771
																																						ENSG00000022267(FHL1)	94.5725	91.8894	88.9765	71.3342	73.7791	65.9239
																																						ENSG00000022277(RTFDC1)	52.1846	52.4041	55.4665	56.7807	52.4685	52.0904
																																						ENSG00000022355(GABRA1)	0.0237585	0.270599	0	0	0	0
																																						ENSG00000022556(NLRP2)	4.48607	3.63858	3.92303	5.31511	4.17583	4.65161
																																						ENSG00000022567(SLC45A4)	4.76575	5.21727	4.39553	4.96804	6.36925	5.34544
																																						ENSG00000022840(RNF10)	45.6455	46.0648	48.0392	43.7366	42.3869	47.1118
																																						ENSG00000022976(ZNF839)	12.3151	11.203	12.4999	13.2205	11.5993	12.4762
																																						ENSG00000023041(ZDHHC6)	15.3777	13.8562	12.7159	14.3091	14.1546	15.9813
																																						ENSG00000023171(GRAMD1B)	8.45086	9.64576	10.6362	7.62395	6.67609	5.02523
																																						ENSG00000023191(RNH1)	72.0805	64.7847	71.1299	70.053	74.9702	76.6506
																																						ENSG00000023228(NDUFS1)	38.6845	37.3394	37.6464	37.6938	35.6378	34.9312
																																						ENSG00000023287(RB1CC1)	37.2839	37.1286	43.2185	42.9837	30.1172	36.2419
																																						ENSG00000023318(ERP44)	11.1093	11.4003	11.1712	11.8079	12.6719	11.6337
																																						ENSG00000023330(ALAS1)	57.869	59.7022	62.0875	43.1311	45.032	45.0721
																																						ENSG00000023445(BIRC3)	25.1287	25.9923	26.2635	36.4977	35.0228	35.6322
																																						ENSG00000023516(AKAP11)	6.87337	7.09919	6.69121	7.70736	7.56037	7.11822
																																						ENSG00000023572(GLRX2)	24.9885	24.1136	16.2331	23.7423	19.5191	25.7921
																																						ENSG00000023608(SNAPC1)	19.2601	21.7338	19.6248	17.9444	17.9931	17.6852
																																						ENSG00000023697(DERA)	55.3785	61.3915	63.8382	61.0067	60.3581	56.0421
																																						ENSG00000023734(STRAP)	229.359	229.626	231.841	210.053	218.011	214.036
																																						ENSG00000023839(ABCC2)	1.23378	1.46874	1.161	1.31131	1.88799	1.55549
																																						ENSG00000023892(DEF6)	0.559355	0.388554	0.576723	0.289812	0.456915	0.324466
																																						ENSG00000023902(PLEKHO1)	3.16695	3.05334	3.25267	2.87117	2.73165	2.93671
																																						ENSG00000023909(GCLM)	18.4691	18.9581	19.6868	15.6896	16.8401	17.1659
																																						ENSG00000024048(UBR2)	11.0411	10.5604	9.40803	10.8051	10.9382	10.6614
																																						ENSG00000024422(EHD2)	11.4241	11.8526	11.9766	18.6339	19.1172	18.3729
																																						ENSG00000024526(DEPDC1)	38.6421	40.9292	39.2726	42.182	41.9064	38.6778
																																						ENSG00000024862(CCDC28A)	19.9812	22.7088	21.537	19.9563	17.4637	18.4948
																																						ENSG00000025039(RRAGD)	11.9754	13.2394	13.428	13.1592	12.1126	12.508
																																						ENSG00000025156(HSF2)	16.853	17.0397	17.7787	19.2389	15.7625	15.5322
																																						ENSG00000025293(PHF20)	13.0916	12.2937	13.0857	13.2437	12.2873	12.234
																																						ENSG00000025423(HSD17B6)	3.44376	2.95627	3.81676	2.14663	3.20239	2.15291
																																						ENSG00000025434(NR1H3)	5.96439	6.69542	7.54085	6.16868	8.25642	7.05485
																																						ENSG00000025708(TYMP)	14.9293	17.463	18.2243	13.5087	16.0596	16.6692
																																						ENSG00000025770(NCAPH2)	21.7097	21.572	21.3923	17.5603	21.8391	20.1961
																																						ENSG00000025772(TOMM34)	44.4638	40.9403	49.6278	57.5501	61.3773	60.8148
																																						ENSG00000025796(SEC63)	29.2861	35.2708	31.0055	31.5246	27.8975	27.784
																																						ENSG00000025800(KPNA6)	21.6044	21.5326	22.5267	21.1973	20.1952	20.3249
																																						ENSG00000026025(VIM)	3824.34	4272.85	4274.49	2913.96	2825.35	2748.62
																																						ENSG00000026103(FAS)	8.75525	9.0789	8.97359	6.84148	8.64626	7.98023
																																						ENSG00000026297(RNASET2)	21.9684	22.0936	23.6063	21.1685	22.8516	19.709
																																						ENSG00000026508(CD44)	194.176	195.858	199.072	159.946	157.336	162.787
																																						ENSG00000026652(AGPAT4)	4.85372	5.32495	5.38287	8.03641	4.91511	3.70666
																																						ENSG00000026751(SLAMF7)	0	0.0191621	0	0	0	0
																																						ENSG00000026950(BTN3A1)	5.25412	5.81684	4.95204	5.34186	5.73474	6.13242
																																						ENSG00000027001(MIPEP)	5.72162	6.02482	5.93534	6.38634	6.22241	5.96243
																																						ENSG00000027075(PRKCH)	14.5821	13.3487	7.46395	11.8956	7.30109	7.0465
																																						ENSG00000027644(INSRR)	0.0325679	0	0	0	0	0.0103908
																																						ENSG00000027697(IFNGR1)	18.7232	18.3647	19.7174	19.0091	21.5612	20.9767
																																						ENSG00000027847(B4GALT7)	16.8508	16.1781	15.6913	16.8021	17.611	18.6232
																																						ENSG00000027869(SH2D2A)	0.683944	0.339063	0.378005	0	0	0.139269
																																						ENSG00000028116(VRK2)	13.8651	13.5902	14.8413	16.2627	15.5519	17.6518
																																						ENSG00000028137(TNFRSF1B)	0.396716	0.870666	0.787037	0.107162	0.447116	0.233608
																																						ENSG00000028203(VEZT)	32.8959	36.3967	32.6635	32.2973	29.4308	30.6609
																																						ENSG00000028277(POU2F2)	0.56358	0.654511	1.60837	0.160305	0.139385	0.181669
																																						ENSG00000028310(BRD9)	18.3451	17.7306	18.553	15.403	17.4058	17.4302
																																						ENSG00000028528(SNX1)	37.3193	38.1337	38.2157	36.9568	36.0463	38.5157
																																						ENSG00000028839(TBPL1)	47.1568	43.1075	48.7681	42.473	46.7721	42.951
																																						ENSG00000029153(ARNTL2)	44.7503	46.5287	47.5487	38.4949	36.3114	34.0552
																																						ENSG00000029363(BCLAF1)	53.3029	56.8106	54.8644	46.7352	49.6408	51.3395
																																						ENSG00000029364(SLC39A9)	26.4035	27.4894	28.2841	26.1527	25.3467	24.9179
																																						ENSG00000029534(ANK1)	0.458921	0.492763	0.467397	0.744593	0.736807	0.97451
																																						ENSG00000029559(IBSP)	0.0460257	0.0229934	0.0682485	0.0455172	0	0.0218063
																																						ENSG00000029639(TFB1M)	19.7479	21.0475	20.2064	18.9105	17.6963	18.6813
																																						ENSG00000029725(RABEP1)	15.6047	16.99	15.7413	14.7166	15.7802	15.4607
																																						ENSG00000029993(HMGB3)	73.2	73.8683	78.251	81.6625	75.6747	78.8053
																																						ENSG00000030066(NUP160)	21.5159	22.6951	21.7187	17.8807	17.7566	19.4974
																																						ENSG00000030110(BAK1)	21.4484	21.7647	22.1954	21.8855	24.2409	21.5732
																																						ENSG00000030304(MUSK)	0.0400666	0	0	0	0	0
																																						ENSG00000030419(IKZF2)	0.474405	0.714444	1.36395	0.741822	0.860599	0.703397
																																						ENSG00000030582(GRN)	81.4676	79.8214	72.354	92.062	99.3954	90.1443
																																						ENSG00000031003(FAM13B)	7.27235	7.02785	6.31714	6.65606	6.63406	7.02521
																																						ENSG00000031081(ARHGAP31)	2.2764	3.71211	4.02985	4.79826	3.28737	3.76413
																																						ENSG00000031691(CENPQ)	18.606	20.9978	17.0892	14.7827	17.8204	17.9793
																																						ENSG00000031698(SARS)	95.2471	95.7923	94.8076	93.3357	102.15	97.0009
																																						ENSG00000031823(RANBP3)	21.356	19.5028	23.5186	25.0106	27.3923	27.6057
																																						ENSG00000032219(ARID4A)	5.71625	5.16231	5.88755	4.75	4.42824	4.50638
																																						ENSG00000032389(TSSC1)	30.9605	28.8895	34.6676	31.323	30.8675	33.1394
																																						ENSG00000032444(PNPLA6)	27.5424	27.5509	25.6843	27.0778	28.0162	29.349
																																						ENSG00000032742(IFT88)	5.18649	4.42803	5.06432	4.45591	6.41077	4.66586
																																						ENSG00000033011(ALG1)	20.128	13.2403	19.7822	17.8022	19.4499	16.2088
																																						ENSG00000033030(ZCCHC8)	14.009	12.412	13.9343	12.0186	13.11	12.5673
																																						ENSG00000033050(ABCF2)	32.988	30.539	28.584	27.8509	28.1523	32.3093
																																						ENSG00000033100(CHPF2)	13.9899	11.8977	12.2343	13.331	15.3709	13.6678
																																						ENSG00000033122(LRRC7)	0.19564	0.287464	0.312845	0.130952	0.455655	0.298047
																																						ENSG00000033170(FUT8)	15.7441	17.5332	18.1839	23.0566	25.6891	21.2043
																																						ENSG00000033178(UBA6)	14.5764	14.0958	14.2202	14.7779	16.8464	14.3111
																																						ENSG00000033327(GAB2)	3.89631	3.83758	3.83334	5.0013	4.89235	4.4809
																																						ENSG00000033627(ATP6V0A1)	13.3601	10.9266	12.5847	15.3693	15.8282	15.6949
																																						ENSG00000033800(PIAS1)	8.07699	9.35447	9.07888	8.41152	8.52766	8.11802
																																						ENSG00000033867(SLC4A7)	48.8382	53.4745	51.9551	74.3971	75.7781	73.3768
																																						ENSG00000034053(APBA2)	16.5756	13.179	12.3461	10.4777	13.3672	14.5443
																																						ENSG00000034152(MAP2K3)	51.6059	47.9358	50.2035	47.3872	48.103	54.0466
																																						ENSG00000034239(EFCAB1)	0.0272675	0	0.122979	0	0	0
																																						ENSG00000034510(TMSB10)	4778.93	4731.8	4589.07	4027.63	4460.13	4269.66
																																						ENSG00000034533(ASTE1)	4.0464	3.67644	2.92536	3.89472	3.30758	3.45564
																																						ENSG00000034677(RNF19A)	10.6035	11.1114	9.7542	13.3442	11.8251	11.5972
																																						ENSG00000034693(PEX3)	22.1605	23.2093	22.9277	18.584	19.0831	19.6009
																																						ENSG00000034713(GABARAPL2)	97.7095	108.869	98.6258	99.4205	106.031	110.372
																																						ENSG00000034971(MYOC)	0.0211179	0	0	0	0	0
																																						ENSG00000035115(SH3YL1)	2.30455	1.76303	1.92448	1.35444	1.2734	1.77117
																																						ENSG00000035141(FAM136A)	67.839	65.0188	63.5306	63.1515	65.2796	64.5533
																																						ENSG00000035403(VCL)	86.0317	82.1877	87.0834	91.5779	99.56	94.3035
																																						ENSG00000035499(DEPDC1B)	17.4819	17.9791	17.7431	16.6251	19.0638	18.4163
																																						ENSG00000035664(DAPK2)	0.340547	0.29241	0.417407	0.919131	0.33351	0.645318
																																						ENSG00000035681(NSMAF)	19.1544	17.3746	18.5694	18.4176	18.5817	19.2793
																																						ENSG00000035687(ADSS)	34.1724	36.326	37.2694	33.1288	36.5374	34.7693
																																						ENSG00000035862(TIMP2)	54.2865	56.6812	54.9429	63.7533	61.7453	61.2477
																																						ENSG00000035928(RFC1)	49.1033	49.5542	49.1535	45.4883	45.5587	44.269
																																						ENSG00000036054(TBC1D23)	26.423	30.4376	31.1419	25.6446	28.8323	28.9743
																																						ENSG00000036257(CUL3)	34.8702	36.1357	33.9846	35.2797	39.2045	39.0063
																																						ENSG00000036448(MYOM2)	1.9792	2.1907	2.13666	1.39779	1.54845	1.27898
																																						ENSG00000036530(CYP46A1)	0.027597	0.0268563	0	0	0	0
																																						ENSG00000036549(ZZZ3)	10.7621	11.6586	10.6283	11.2613	11.7961	11.282
																																						ENSG00000036672(USP2)	1.98852	1.47164	1.81875	2.30838	2.36694	2.62078
																																						ENSG00000036828(CASR)	0.369447	0.254098	0.291437	0.354797	0.218587	0.304418
																																						ENSG00000037042(TUBG2)	8.54106	8.40678	8.90855	8.14047	9.6132	8.19602
																																						ENSG00000037241(RPL26L1)	128.806	120.002	115.802	106.533	96.2364	112.523
																																						ENSG00000037280(FLT4)	1.19132	0.972887	1.57044	1.02848	1.28435	1.17358
																																						ENSG00000037474(NSUN2)	34.1935	33.0031	34.2063	32.0727	31.8938	33.5636
																																						ENSG00000037637(FBXO42)	6.55855	6.92053	7.3723	6.85115	6.38986	7.78315
																																						ENSG00000037749(MFAP3)	18.3249	19.076	14.4902	18.756	14.4093	17.6302
																																						ENSG00000037757(MRI1)	168.423	160.756	170.36	167.182	169.228	167.672
																																						ENSG00000037897(METTL1)	8.35458	7.72759	8.95009	6.4694	6.27757	7.70774
																																						ENSG00000037965(HOXC8)	38.3324	39.4055	40.2707	42.7326	45.6245	42.9213
																																						ENSG00000038002(AGA)	5.27934	5.42168	6.78366	5.94951	8.56763	7.45887
																																						ENSG00000038210(PI4K2B)	32.769	35.2308	36.8075	36.305	32.907	34.8365
																																						ENSG00000038219(BOD1L1)	18.1876	17.5671	18.0848	17.7707	15.9566	16.5182
																																						ENSG00000038274(MAT2B)	53.8238	54.5315	55.4152	50.4743	51.1203	50.3523
																																						ENSG00000038295(TLL1)	0.299704	0.866889	0.180834	0.50865	0.75599	0.546472
																																						ENSG00000038358(EDC4)	16.1819	16.0127	15.6842	14.5026	15.0565	15.2872
																																						ENSG00000038382(TRIO)	23.3067	22.419	23.8892	27.953	26.5335	25.6865
																																						ENSG00000038427(VCAN)	7.29033	7.29704	7.21993	6.09653	6.93026	5.40675
																																						ENSG00000038532(CLEC16A)	4.89272	4.75535	4.502	5.28777	4.83598	5.47689
																																						ENSG00000038945(MSR1)	0	0	0	0	0.125744	0.0568791
																																						ENSG00000039068(CDH1)	0	0.0213565	0	0.0285096	0.010539	0
																																						ENSG00000039123(SKIV2L2)	31.7567	31.4216	32.5663	27.5225	28.7795	29.3629
																																						ENSG00000039139(DNAH5)	0.373479	0.382908	0.431542	0.819636	0.767967	0.739527
																																						ENSG00000039319(ZFYVE16)	10.5825	11.5449	10.856	11.3586	11.7316	11.2552
																																						ENSG00000039523(FAM65A)	23.9984	22.6488	22.6254	24.3148	25.4085	26.5237
																																						ENSG00000039560(RAI14)	34.5504	35.8523	28.106	54.3035	48.4023	34.8954
																																						ENSG00000039650(PNKP)	5.33756	6.73743	25.4069	5.55015	4.95621	5.77561
																																						ENSG00000039987(BEST2)	0	0.0401996	0	0	0.042402	0.0791543
																																						ENSG00000040199(PHLPP2)	3.18637	3.05761	3.32826	2.72504	2.98113	2.84957
																																						ENSG00000040275(SPDL1)	114.865	123.653	123.202	85.5487	83.274	93.0063
																																						ENSG00000040341(STAU2)	60.3014	60.0567	59.8241	66.3602	76.9497	70.1624
																																						ENSG00000040487(PQLC2)	14.0974	14.8262	14.7244	12.3981	13.6677	13.9649
																																						ENSG00000040531(CTNS)	4.44093	4.63627	3.34983	5.02313	4.46876	4.30695
																																						ENSG00000040608(RTN4R)	2.73301	3.61241	2.95266	2.17596	3.02333	3.13399
																																						ENSG00000040633(PHF23)	26.4012	24.8095	25.4378	23.2781	25.3607	27.8268
																																						ENSG00000040731(CDH10)	0.111693	0.056784	0.0286275	0.0537289	0	0.0759058
																																						ENSG00000040933(INPP4A)	6.42394	6.91918	6.39533	5.94768	6.03878	6.56269
																																						ENSG00000041353(RAB27B)	4.0959	4.47309	4.82989	6.36716	6.93703	6.76263
																																						ENSG00000041357(PSMA4)	236.729	247.258	256.849	246.457	232.513	236.759
																																						ENSG00000041515(MYO16)	0.00742816	0.0149256	0	0.0498644	0.0291315	0.0067721
																																						ENSG00000041802(LSG1)	20.836	21.3301	20.7858	18.4534	18.0243	18.6859
																																						ENSG00000041880(PARP3)	5.36852	5.69117	5.31295	5.18639	5.93395	5.74309
																																						ENSG00000041982(TNC)	0.0203098	0.0511551	0.0320586	0	0	0.00808256
																																						ENSG00000041988(THAP3)	8.45172	9.13773	8.6221	7.05531	8.5702	7.51811
																																						ENSG00000042062(FAM65C)	0	0.0111683	0	0	0	0
																																						ENSG00000042088(TDP1)	31.2677	27.1963	29.9161	29.8412	27.2021	28.043
																																						ENSG00000042286(AIFM2)	9.91747	9.11911	9.68713	11.1445	10.9511	12.0181
																																						ENSG00000042317(SPATA7)	5.53583	5.33744	5.26241	6.5937	5.49866	5.09932
																																						ENSG00000042429(MED17)	29.7166	26.3112	27.4111	26.4835	25.7293	30.8655
																																						ENSG00000042445(RETSAT)	22.6973	20.8955	22.7115	26.8187	29.3702	29.8265
																																						ENSG00000042493(CAPG)	5.3884	7.23419	4.86785	4.90663	5.54572	5.79334
																																						ENSG00000042753(AP2S1)	120.113	127.463	121.961	120.514	116.135	116.287
																																						ENSG00000042781(USH2A)	0.00254697	0.00775866	0.00782059	0	0.00741268	0
																																						ENSG00000042980(ADAM28)	0.337982	0.304918	0.74528	0.51813	0.396044	0.174187
																																						ENSG00000043039(BARX2)	3.95556	4.70737	4.43092	5.90272	5.1069	6.45221
																																						ENSG00000043093(DCUN1D1)	17.627	20.1798	20.4961	17.0138	17.3134	17.7728
																																						ENSG00000043143(JADE2)	43.2607	43.8327	40.495	36.1576	42.9482	39.603
																																						ENSG00000043355(ZIC2)	11.638	10.9956	9.44942	11.3019	12.4419	11.2099
																																						ENSG00000043514(TRIT1)	10.5864	11.2557	10.8963	9.43101	9.84205	10.1004
																																						ENSG00000043591(ADRB1)	1.16914	0.991299	0.872764	2.16254	1.35174	1.42904
																																						ENSG00000044090(CUL7)	52.936	54.9866	50.8883	61.3662	54.3596	61.607
																																						ENSG00000044115(CTNNA1)	103.004	99.8729	100.464	100.466	100.626	106.567
																																						ENSG00000044446(PHKA2)	4.6901	4.58979	5.06676	6.80867	6.93065	6.51425
																																						ENSG00000044459(CNTLN)	4.72665	4.99569	4.97825	4.09498	4.17539	4.09134
																																						ENSG00000044524(EPHA3)	0.0734018	0.0837062	0.0744119	0.0478936	0.0641372	0.0575277
																																						ENSG00000044574(HSPA5)	280.366	277.486	276.754	214.063	218.66	214.074
																																						ENSG00000046604(DSG2)	31.753	34.8749	31.631	41.7044	42.7453	41.6945
																																						ENSG00000046647(GEMIN8)	6.76252	5.15875	4.429	4.56122	4.7088	4.1778
																																						ENSG00000046651(OFD1)	9.20481	9.09632	8.47048	8.12416	8.78523	9.6668
																																						ENSG00000046653(GPM6B)	1.39649	1.51936	1.00819	2.07534	2.84574	2.47549
																																						ENSG00000046774(MAGEC2)	0.118272	0.0875541	0.115267	0	0.118026	0.10862
																																						ENSG00000046889(PREX2)	0.00491806	0	0	0	0.00465481	0
																																						ENSG00000047056(WDR37)	4.13493	3.34366	4.06257	3.21479	3.67199	4.0782
																																						ENSG00000047188(YTHDC2)	6.69876	6.99866	7.12326	6.66436	6.80171	6.95013
																																						ENSG00000047230(CTPS2)	3.64628	2.88095	3.87863	3.45857	4.31205	2.98448
																																						ENSG00000047249(ATP6V1H)	30.6923	33.1947	30.9648	37.2144	36.4674	37.9247
																																						ENSG00000047315(POLR2B)	37.513	37.3124	36.4524	37.6159	39.8717	37.6489
																																						ENSG00000047346(FAM214A)	4.26373	4.57751	5.65839	8.26795	6.0518	5.55552
																																						ENSG00000047365(ARAP2)	2.25434	2.54288	2.62671	2.29738	3.09534	2.1859
																																						ENSG00000047410(TPR)	19.1504	19.7287	18.4588	17.0032	17.4318	17.8931
																																						ENSG00000047457(CP)	0.590294	0.498979	0.335514	0.740743	0.584962	0.700754
																																						ENSG00000047578(KIAA0556)	5.43737	6.38991	6.1732	6.43356	6.84059	6.88902
																																						ENSG00000047579(DTNBP1)	18.9005	17.5343	16.8719	15.6216	18.8555	18.112
																																						ENSG00000047597(XK)	5.10853	5.38659	5.06862	5.28759	6.41872	5.77976
																																						ENSG00000047617(ANO2)	0	0.19934	0.295396	0.012389	0.213574	0
																																						ENSG00000047621(C12orf4)	12.6002	13.4981	13.0846	12.3715	11.9758	12.8876
																																						ENSG00000047634(SCML1)	13.3703	13.5983	13.2309	15.4907	14.9289	13.5724
																																						ENSG00000047644(WWC3)	0.698102	0.593039	0.647989	1.35938	1.33195	1.108
																																						ENSG00000047648(ARHGAP6)	0.243426	0.21471	0.166761	0.239543	0.145429	0.272135
																																						ENSG00000047662(FAM184B)	0.707864	0.757345	0.671599	0.963458	0.732841	1.00901
																																						ENSG00000047849(MAP4)	59.6353	60.9194	60.3585	67.0676	69.2993	65.8165
																																						ENSG00000047932(GOPC)	27.2472	27.8443	28.0364	31.2435	32.7811	33.5492
																																						ENSG00000048028(USP28)	9.33857	10.6095	9.83543	10.3904	9.02769	9.32114
																																						ENSG00000048052(HDAC9)	6.50774	4.81414	5.22712	5.34689	4.81203	6.12381
																																						ENSG00000048140(TSPAN17)	45.182	42.8297	47.2599	44.2982	45.9745	49.9803
																																						ENSG00000048162(NOP16)	55.8037	46.0194	52.9221	46.9003	48.079	47.0052
																																						ENSG00000048342(CC2D2A)	3.96265	3.91955	4.37397	5.04446	4.1115	3.68144
																																						ENSG00000048392(RRM2B)	17.3345	17.4095	18.2796	17.5689	19.4677	19.3991
																																						ENSG00000048405(ZNF800)	9.59127	9.24751	8.95354	7.48328	7.33186	8.86591
																																						ENSG00000048471(SNX29)	3.04844	2.6024	2.97068	3.27279	3.28319	2.77053
																																						ENSG00000048540(LMO3)	1.21574	1.64998	1.2433	2.06461	1.59609	1.59827
																																						ENSG00000048544(MRPS10)	40.7208	42.7248	44.4538	53.2164	49.0641	50.3113
																																						ENSG00000048649(RSF1)	17.8659	16.9632	19.6532	18.7484	18.1337	17.0201
																																						ENSG00000048707(VPS13D)	5.12686	4.9944	5.0553	5.06614	5.14265	4.9732
																																						ENSG00000048740(CELF2)	0.355797	0.103111	0.285144	0.0309593	0.0206896	0.0874036
																																						ENSG00000048828(FAM120A)	47.6298	47.9125	47.813	45.6198	44.4213	50.6118
																																						ENSG00000048991(R3HDM1)	33.7067	32.9658	35.6256	28.4002	28.3893	26.8982
																																						ENSG00000049089(COL9A2)	0.197908	0	0.0510538	0.122355	0.124476	0.105167
																																						ENSG00000049130(KITLG)	3.18598	3.98139	3.22627	3.42294	3.51905	3.47054
																																						ENSG00000049167(ERCC8)	8.51658	7.56047	10.0449	8.9931	7.631	8.66153
																																						ENSG00000049192(ADAMTS6)	2.06583	2.46711	2.23596	1.47574	1.39188	1.81366
																																						ENSG00000049239(H6PD)	5.74348	5.48923	5.45937	6.61091	6.55086	6.282
																																						ENSG00000049245(VAMP3)	70.1592	77.1216	70.39	73.4223	81.7269	79.8742
																																						ENSG00000049246(PER3)	1.96044	1.74597	2.0334	2.34919	2.27253	2.55928
																																						ENSG00000049247(UTS2)	0.899598	1.06281	1.22707	1.14449	0.92143	1.5105
																																						ENSG00000049249(TNFRSF9)	1.22968	1.0696	1.12985	0.655925	0.230578	1.13893
																																						ENSG00000049283(EPN3)	0	0.0289964	0.0253832	0.0136737	0	0.0140508
																																						ENSG00000049323(LTBP1)	12.2801	12.4014	13.5049	26.7421	26.609	26.5947
																																						ENSG00000049449(RCN1)	81.8619	87.1067	84.3121	91.311	91.4078	90.4472
																																						ENSG00000049541(RFC2)	76.3939	72.5905	73.9733	61.6355	65.2923	64.6047
																																						ENSG00000049618(ARID1B)	18.4335	18.6598	18.0815	16.9035	14.2965	15.0779
																																						ENSG00000049656(CLPTM1L)	71.9433	69.9972	68.027	76.2992	73.0674	77.3782
																																						ENSG00000049759(NEDD4L)	16.135	19.6082	16.0274	21.8591	22.4407	15.039
																																						ENSG00000049768(FOXP3)	0.141071	0.0915103	0.107131	0.102864	0.0561554	0.0410858
																																						ENSG00000049769(PPP1R3F)	0.593606	0.481693	0.303076	0.410475	0.709162	0.572623
																																						ENSG00000049860(HEXB)	79.8861	82.816	83.631	83.8439	81.9548	87.2702
																																						ENSG00000049883(PTCD2)	7.00553	6.83822	6.25143	5.13682	6.87803	5.12876
																																						ENSG00000050030(KIAA2022)	0	0.00940926	0.00471225	0.00867743	0	0.00410956
																																						ENSG00000050130(JKAMP)	38.1784	39.7776	40.8537	35.3608	37.1051	41.1743
																																						ENSG00000050165(DKK3)	26.6317	28.4806	28.2606	47.0367	50.6548	46.4467
																																						ENSG00000050327(ARHGEF5)	5.17295	5.73925	5.6538	5.80341	6.06175	6.12355
																																						ENSG00000050344(NFE2L3)	33.1831	33.9201	36.2022	32.7236	32.93	29.9251
																																						ENSG00000050393(MCUR1)	25.8458	27.4643	26.378	20.9234	27.3641	26.4742
																																						ENSG00000050405(LIMA1)	54.9525	54.8693	54.1567	46.5826	49.7248	48.2347
																																						ENSG00000050426(LETMD1)	48.7614	50.0612	49.7422	48.3011	43.509	39.762
																																						ENSG00000050438(SLC4A8)	3.98537	4.10573	3.39823	2.174	2.25295	2.67089
																																						ENSG00000050555(LAMC3)	0.0520321	0.0350349	0.0430194	0.181418	0.107658	0.142124
																																						ENSG00000050628(PTGER3)	0.0654758	0.212587	0.113333	0.579079	0.459535	0.230346
																																						ENSG00000050730(TNIP3)	0.0393295	0	0	0	0	0.0708402
																																						ENSG00000050748(MAPK9)	33.013	32.8021	33.7711	32.4155	33.7519	34.2299
																																						ENSG00000050820(BCAR1)	34.5207	33.4962	33.0623	31.4682	37.3133	34.4134
																																						ENSG00000051009(FAM160A2)	4.67001	4.35525	5.09549	5.12161	5.33448	4.89082
																																						ENSG00000051108(HERPUD1)	20.2589	20.3492	17.9717	19.4095	22.6279	19.435
																																						ENSG00000051128(HOMER3)	31.532	30.3072	30.4546	18.7423	21.1736	19.335
																																						ENSG00000051180(RAD51)	25.4371	29.1874	25.4458	21.7087	20.7093	22.197
																																						ENSG00000051341(POLQ)	6.36813	6.08472	5.98291	5.29094	4.99466	5.05059
																																						ENSG00000051382(PIK3CB)	48.868	54.4197	48.9328	57.388	59.5179	55.9333
																																						ENSG00000051523(CYBA)	87.9264	80.5038	72.9378	110.639	104.385	103.626
																																						ENSG00000051596(THOC3)	93.5866	92.8558	101.292	81.7899	79.3694	79.397
																																						ENSG00000051620(HEBP2)	46.1005	43.7082	47.2083	44.3484	49.6897	45.2018
																																						ENSG00000051825(MPHOSPH9)	9.36787	9.51494	10.3373	12.2633	8.82539	9.14527
																																						ENSG00000052126(PLEKHA5)	14.9649	14.4347	15.4889	15.6178	15.2502	14.0232
																																						ENSG00000052344(PRSS8)	0.117788	0.131253	0.114937	0.0586216	0.146636	0
																																						ENSG00000052723(SIKE1)	11.2677	8.82686	10.8889	8.32819	10.8157	10.3656
																																						ENSG00000052749(RRP12)	13.4341	12.7891	11.9544	10.6691	11.2681	10.751
																																						ENSG00000052795(FNIP2)	3.60479	3.20015	3.77817	3.3532	3.34856	3.71389
																																						ENSG00000052802(MSMO1)	22.6321	24.1697	23.9814	27.1203	29.3429	25.5948
																																						ENSG00000052841(TTC17)	15.9711	14.7001	14.716	15.2564	18.6876	14.8983
																																						ENSG00000052850(ALX4)	0	0.00908291	0	0	0	0
																																						ENSG00000053108(FSTL4)	0.622257	0.149157	0.242382	0.128939	0.0182855	0.489056
																																						ENSG00000053254(FOXN3)	4.06942	6.1707	5.72141	4.84803	7.48445	8.61791
																																						ENSG00000053371(AKR7A2)	32.6312	31.2549	32.4498	27.974	26.7641	29.6953
																																						ENSG00000053372(MRTO4)	35.428	33.0951	33.636	26.5411	29.4093	30.1784
																																						ENSG00000053438(NNAT)	0.486985	0.368236	0.316928	0.216681	0.341657	0.263298
																																						ENSG00000053501(USE1)	15.4715	14.5737	12.5401	17.024	10.6623	13.0611
																																						ENSG00000053524(MCF2L2)	5.88476	6.73093	6.30063	3.90164	4.5274	4.40682
																																						ENSG00000053702(NRIP2)	0.701467	0.725534	0.481184	0.560447	0.248245	0.600545
																																						ENSG00000053747(LAMA3)	0.37936	0.459233	0.242674	0.718398	0.99264	0.920839
																																						ENSG00000053770(AP5M1)	13.6128	12.1583	13.8901	15.8321	13.355	10.9151
																																						ENSG00000053900(ANAPC4)	20.2624	21.0299	21.2517	20.6255	22.106	23.9702
																																						ENSG00000054116(TRAPPC3)	52.6647	48.8816	51.4679	50.0351	46.5686	49.4314
																																						ENSG00000054118(THRAP3)	39.5184	37.6942	35.9685	40.9966	35.1686	37.1274
																																						ENSG00000054148(PHPT1)	71.1383	72.1653	69.7036	77.7422	74.3952	72.9791
																																						ENSG00000054179(ENTPD2)	0.128177	0.312383	0.545993	0.325371	0.236011	0.249815
																																						ENSG00000054219(LY75)	8.52825	9.97285	8.83771	12.4624	13.4887	12.4357
																																						ENSG00000054267(ARID4B)	6.15512	6.97651	5.64992	6.05491	6.69781	7.08095
																																						ENSG00000054277(OPN3)	15.7598	17.9193	15.5992	18.3452	15.2445	14.2357
																																						ENSG00000054282(SDCCAG8)	10.6985	11.8066	11.9161	11.0538	10.59	9.85761
																																						ENSG00000054356(PTPRN)	0	0.0630898	0.0472728	0	0	0.0462386
																																						ENSG00000054392(HHAT)	3.27461	3.85779	3.66284	2.5675	3.90289	2.75876
																																						ENSG00000054523(KIF1B)	17.0652	17.625	16.8938	16.4153	16.323	14.9976
																																						ENSG00000054598(FOXC1)	4.90196	5.69288	5.3902	5.21922	5.67434	5.60043
																																						ENSG00000054611(TBC1D22A)	10.7504	11.7522	11.1173	12.3817	12.9541	12.2857
																																						ENSG00000054654(SYNE2)	4.96771	5.00166	4.80712	4.65593	4.87085	4.45783
																																						ENSG00000054690(PLEKHH1)	5.02845	4.72381	4.41906	3.81057	3.83543	3.98835
																																						ENSG00000054793(ATP9A)	2.26639	2.21294	2.3152	4.80539	5.47317	5.01376
																																						ENSG00000054965(FAM168A)	13.9945	13.938	13.8557	12.8417	14.3332	12.7116
																																						ENSG00000054967(RELT)	3.58709	3.01191	3.36947	3.73353	2.67181	3.20533
																																						ENSG00000054983(GALC)	13.5278	15.3611	15.8162	17.9907	18.0342	18.1666
																																						ENSG00000055044(NOP58)	55.6324	53.0442	53.9155	50.4186	50.069	53.2939
																																						ENSG00000055070(SZRD1)	63.6104	61.3745	67.4013	60.3528	59.9131	58.8159
																																						ENSG00000055118(KCNH2)	0.534871	0.449454	0.450035	0.505971	0.700568	0.480604
																																						ENSG00000055130(CUL1)	38.2362	37.2265	36.6761	29.6682	31.4684	31.555
																																						ENSG00000055147(FAM114A2)	13.0529	14.1148	12.6083	11.0255	13.9636	11.5568
																																						ENSG00000055163(CYFIP2)	9.1288	8.94341	9.05195	9.96941	10.8366	9.80446
																																						ENSG00000055208(TAB2)	24.2909	25.5221	24.3001	27.6872	30.3359	27.3107
																																						ENSG00000055211(GINM1)	42.3327	43.5909	46.2304	51.0909	50.7159	50.4799
																																						ENSG00000055332(EIF2AK2)	13.5067	14.5856	14.5812	14.9561	11.7858	14.0417
																																						ENSG00000055483(USP36)	20.7863	19.5234	17.7492	20.0121	15.0905	18.4476
																																						ENSG00000055609(KMT2C)	6.0551	6.18648	5.30134	5.92713	6.29153	5.93038
																																						ENSG00000055732(MCOLN3)	7.78155	7.75113	7.26243	7.21876	8.33201	9.22029
																																						ENSG00000055813(CCDC85A)	0.252629	0.311699	0.128457	0.630274	0.529631	1.35417
																																						ENSG00000055917(PUM2)	38.3738	39.1854	41.0425	37.0087	37.8899	37.5448
																																						ENSG00000055950(MRPL43)	62.7981	56.4747	62.8644	55.8174	57.5943	55.0659
																																						ENSG00000055955(ITIH4)	0	0.0276642	0.0163634	0.0161898	0	0.0596885
																																						ENSG00000056050(HPF1)	21.3386	21.9425	23.921	22.5198	20.6337	20.4839
																																						ENSG00000056097(ZFR)	45.1349	47.3377	48.9324	46.2111	46.7868	47.2719
																																						ENSG00000056277(ZNF280C)	3.81099	4.43895	3.40533	3.29281	3.12184	3.49303
																																						ENSG00000056291(NPFFR2)	8.96772	7.68149	7.13384	7.42918	9.59609	7.22639
																																						ENSG00000056487(PHF21B)	0.506478	0.584237	0.356142	0.370824	0.435484	0.337272
																																						ENSG00000056558(TRAF1)	9.50902	8.97315	10.6358	6.82233	6.35325	6.14852
																																						ENSG00000056586(RC3H2)	22.2761	25.2076	25.1128	23.4806	22.0115	22.809
																																						ENSG00000056736(IL17RB)	0.270278	0.448766	0.707964	0.417379	0.855201	0.39727
																																						ENSG00000056972(TRAF3IP2)	0.616658	0.58004	0.365463	5.67936	7.18871	6.52719
																																						ENSG00000056998(GYG2)	0.0194052	0	0	0	0	0
																																						ENSG00000057019(DCBLD2)	117.721	121.593	119.615	83.9545	77.4208	83.1324
																																						ENSG00000057252(SOAT1)	15.7734	14.0674	11.4928	14.3505	12.7929	15.6479
																																						ENSG00000057294(PKP2)	8.10587	8.4745	7.87886	9.33808	8.60528	9.6011
																																						ENSG00000057468(MSH4)	0.0651692	0.016811	0.0169672	0.0756968	0.0303793	0.141784
																																						ENSG00000057593(F7)	0	0	0	0.0180744	0	0.0871629
																																						ENSG00000057608(GDI2)	124.277	127.408	128.3	118.198	117.336	118.526
																																						ENSG00000057657(PRDM1)	0.389031	0.606676	0.318006	0.367147	0.392085	0.449605
																																						ENSG00000057663(ATG5)	28.7191	28.1767	28.6842	27.0805	25.9334	24.3498
																																						ENSG00000057704(TMCC3)	12.6511	12.1869	13.3705	6.75476	6.45656	6.69207
																																						ENSG00000057757(PITHD1)	26.2621	26.7191	27.3066	28.0727	27.4631	28.4683
																																						ENSG00000057935(MTA3)	25.6728	26.5999	25.0695	27.5208	27.2832	23.0656
																																						ENSG00000058056(USP13)	7.86121	7.69125	7.66181	6.69333	8.32116	7.13609
																																						ENSG00000058063(ATP11B)	17.827	19.8357	18.5601	17.2643	16.957	16.7793
																																						ENSG00000058085(LAMC2)	43.4311	44.5237	45.616	67.1798	73.1491	68.7828
																																						ENSG00000058091(CDK14)	9.63118	9.5035	10.2943	8.3012	9.89396	7.99811
																																						ENSG00000058262(SEC61A1)	107.682	103.868	103.128	111.004	114.967	114.811
																																						ENSG00000058272(PPP1R12A)	28.7715	27.7287	26.6113	26.7739	27.6846	27.0008
																																						ENSG00000058335(RASGRF1)	0	0.0534154	0.0172686	0	0	0.0158033
																																						ENSG00000058404(CAMK2B)	0.0403617	0	0.0132586	0.0262452	0.115378	0.15367
																																						ENSG00000058453(CROCC)	3.96039	3.23649	3.45361	3.75665	3.87143	3.69803
																																						ENSG00000058600(POLR3E)	17.5721	15.2932	17.1346	15.1081	16.4697	16.9498
																																						ENSG00000058668(ATP2B4)	13.7233	14.3839	14.3515	10.2748	10.5395	10.2879
																																						ENSG00000058673(ZC3H11A)	24.9103	24.6312	24.3707	21.4442	22.9538	21.9723
																																						ENSG00000058729(RIOK2)	10.1309	9.50844	10.7225	9.79449	11.2972	10.3026
																																						ENSG00000058799(YIPF1)	15.0134	14.8525	14.3651	13.6112	15.8814	15.9047
																																						ENSG00000058804(NDC1)	33.4929	31.8183	32.8566	27.9255	27.7652	28.1337
																																						ENSG00000058866(DGKG)	0.04037	0.0829347	0	1.84137	1.77523	1.31092
																																						ENSG00000059122(FLYWCH1)	27.3137	27.6155	26.7871	24.4113	27.1076	28.0564
																																						ENSG00000059145(UNKL)	6.83251	6.37871	6.3869	6.39269	6.22851	6.58974
																																						ENSG00000059377(TBXAS1)	2.8819	3.15484	4.44771	3.63514	1.45237	3.0532
																																						ENSG00000059378(PARP12)	16.5856	18.4898	17.988	15.1325	19.0218	17.2212
																																						ENSG00000059573(ALDH18A1)	25.501	24.3956	24.311	25.9898	26.402	28.1778
																																						ENSG00000059588(TARBP1)	7.97128	7.77178	7.22789	5.77972	6.42675	5.91491
																																						ENSG00000059691(GATB)	8.19242	7.95332	8.12793	7.42528	7.9632	6.19065
																																						ENSG00000059728(MXD1)	23.5608	24.7174	25.168	25.3426	22.5161	25.5079
																																						ENSG00000059758(CDK17)	20.128	20.5925	21.3041	15.2246	17.6983	15.5924
																																						ENSG00000059769(DNAJC25)	119.197	128.862	135.213	117.976	129.16	129.145
																																						ENSG00000059804(SLC2A3)	39.2988	43.5834	43.9921	32.6788	37.9651	27.4808
																																						ENSG00000059915(PSD)	0.0709862	0.136565	0	0.0690026	0.221884	0.139202
																																						ENSG00000060069(CTDP1)	11.6784	11.3984	12.0848	12.9093	12.5623	12.4362
																																						ENSG00000060138(YBX3)	188.483	186.297	193.175	188.156	187.341	187.53
																																						ENSG00000060140(STYK1)	3.94162	3.815	3.72938	4.16406	3.09284	3.4397
																																						ENSG00000060237(WNK1)	52.9835	54.5529	50.2636	49.4252	50.5051	49.0965
																																						ENSG00000060339(CCAR1)	26.1648	27.5566	24.8252	24.6793	23.2235	27.0461
																																						ENSG00000060491(OGFR)	21.7472	19.9952	19.8803	20.5439	21.9495	21.2687
																																						ENSG00000060558(GNA15)	0.131582	0	0.0252906	0	0.0279024	0
																																						ENSG00000060566(CREB3L3)	0.0140333	0.0397616	0.01435	0.0420243	0.0693265	0.0405682
																																						ENSG00000060642(PIGV)	8.8343	8.80811	9.71092	11.0756	11.7638	10.5261
																																						ENSG00000060656(PTPRU)	0.533577	0.518918	0.466486	1.28784	1.6368	1.0905
																																						ENSG00000060688(SNRNP40)	47.4939	46.303	43.8216	41.4735	40.8035	45.3773
																																						ENSG00000060709(RIMBP2)	0.0127406	0.0878198	0	0.0533571	0	0
																																						ENSG00000060718(COL11A1)	0.555224	0.629201	0.579571	0.782367	0.729396	1.04526
																																						ENSG00000060749(QSER1)	17.8581	19.5073	17.8128	15.5016	15.2295	15.5374
																																						ENSG00000060762(MPC1)	32.156	36.8128	31.6662	31.2674	28.3546	32.5396
																																						ENSG00000060971(ACAA1)	18.6566	17.0194	17.2084	19.4223	21.1787	22.0254
																																						ENSG00000060982(BCAT1)	17.685	17.6236	21.9194	16.6194	18.8111	13.1529
																																						ENSG00000061273(HDAC7)	45.0905	42.204	45.0303	41.6256	42.6376	47.2432
																																						ENSG00000061337(LZTS1)	0.0124429	0.033996	0	0	0	0.0341725
																																						ENSG00000061455(PRDM6)	1.29625	1.08401	1.35158	1.42904	1.16483	1.09392
																																						ENSG00000061656(SPAG4)	8.53738	11.7572	11.3874	9.94413	11.8167	8.75772
																																						ENSG00000061676(NCKAP1)	66.8482	67.8789	63.3278	64.4768	66.4839	66.7945
																																						ENSG00000061794(MRPS35)	105.986	111.525	110.662	82.8515	89.2714	85.4016
																																						ENSG00000061918(GUCY1B3)	2.77891	2.78466	2.51026	2.82027	2.8169	2.46065
																																						ENSG00000061936(SFSWAP)	13.1454	12.7472	12.9103	11.3826	12.4677	11.8178
																																						ENSG00000061938(TNK2)	20.878	19.2005	19.35	17.8324	18.8853	17.3844
																																						ENSG00000061987(MON2)	12.7286	13.435	12.1242	11.8925	11.9812	11.443
																																						ENSG00000062038(CDH3)	0.397996	0.584624	0.370892	0.622203	0.465211	0.699594
																																						ENSG00000062194(GPBP1)	28.4987	28.4398	27.6001	27.3469	25.4799	26.664
																																						ENSG00000062282(DGAT2)	8.22371	9.28396	8.30448	11.1795	12.0121	11.3507
																																						ENSG00000062370(ZNF112)	5.44744	4.6419	4.85751	3.65329	4.29475	3.7009
																																						ENSG00000062485(CS)	214.826	201.721	196.97	190.161	203.336	196.642
																																						ENSG00000062524(LTK)	0.0254544	0.030981	0.0308462	0.0904436	0.266088	0.0725591
																																						ENSG00000062582(MRPS24)	193.01	195.668	196.009	207.196	206.167	192.554
																																						ENSG00000062598(ELMO2)	9.63473	10.7953	10.1195	9.92395	9.24196	11.6471
																																						ENSG00000062650(WAPL)	18.0259	17.8118	18.0976	17.1398	18.6641	17.2522
																																						ENSG00000062716(VMP1)	117.664	115.865	114.337	129.067	134.906	131.314
																																						ENSG00000062725(APPBP2)	12.8677	11.6205	12.3611	12.4287	10.8403	11.6975
																																						ENSG00000062822(POLD1)	21.2306	19.8526	18.5406	20.8226	18.5289	17.8896
																																						ENSG00000063046(EIF4B)	259.139	261.526	279.952	248.451	246.383	234.238
																																						ENSG00000063127(SLC6A16)	1.88872	1.1677	1.50385	1.93782	1.52194	1.28711
																																						ENSG00000063169(GLTSCR1)	5.77774	3.35553	2.12281	2.30587	4.00453	8.45511
																																						ENSG00000063176(SPHK2)	7.05508	5.73654	5.5173	5.62085	6.66752	5.95424
																																						ENSG00000063177(RPL18)	887.568	881.46	892.214	873.298	916.14	873.452
																																						ENSG00000063180(CA11)	14.2862	16.2395	15.0613	21.2098	19.7553	18.4496
																																						ENSG00000063241(ISOC2)	39.6597	41.528	40.3931	44.5705	44.2276	43.2514
																																						ENSG00000063244(U2AF2)	115.913	114.204	111.458	99.9213	109.816	116.467
																																						ENSG00000063245(EPN1)	37.9302	38.3413	36.9415	37.3244	37.5139	37.594
																																						ENSG00000063322(MED29)	37.661	34.0587	38.5282	35.3481	36.3121	35.2993
																																						ENSG00000063438(AHRR)	75.591	74.5914	78.0191	76.6508	73.4574	77.1168
																																						ENSG00000063587(ZNF275)	4.15769	3.94782	3.9187	3.25684	4.04707	3.60461
																																						ENSG00000063601(MTMR1)	17.535	18.0727	17.7314	15.2631	15.7103	15.415
																																						ENSG00000063660(GPC1)	10.3207	8.92834	8.97308	6.83606	11.7485	8.19335
																																						ENSG00000063761(ADCK1)	3.17137	2.7439	2.91291	2.58571	4.00784	3.92508
																																						ENSG00000063854(HAGH)	27.5651	26.4564	24.8989	29.8332	33.6342	34.5224
																																						ENSG00000063978(RNF4)	66.307	60.3297	64.5167	63.4739	66.6504	62.6531
																																						ENSG00000064012(CASP8)	11.9409	11.5977	13.2515	11.7387	11.297	16.1018
																																						ENSG00000064042(LIMCH1)	0.429656	0.445431	0.187633	0.0172367	0.0243705	0.0915507
																																						ENSG00000064102(INTS13)	41.8791	42.9854	40.6054	32.3338	33.2787	33.0975
																																						ENSG00000064115(TM7SF3)	66.0002	65.1418	70.8013	63.9268	65.1207	69.1795
																																						ENSG00000064195(DLX3)	0.1056	0.188702	0.298237	0.25524	0.0865254	0.100207
																																						ENSG00000064199(SPA17)	24.1531	25.1286	28.1717	29.4821	26.5694	25.0678
																																						ENSG00000064205(WISP2)	0.101485	0.0866681	0.0488947	0.0490338	0.0852493	0.341049
																																						ENSG00000064225(ST3GAL6)	3.35652	2.88968	4.1267	3.2885	4.3634	5.08345
																																						ENSG00000064270(ATP2C2)	0.417343	0.253162	0.207411	0.0776969	0.0422343	0
																																						ENSG00000064300(NGFR)	0.907279	0.869738	1.12307	1.83413	1.01008	1.60996
																																						ENSG00000064309(CDON)	3.52543	2.94752	2.90795	4.99199	5.81358	5.85927
																																						ENSG00000064313(TAF2)	20.0296	18.5131	19.8131	19.7477	17.1098	19.3789
																																						ENSG00000064393(HIPK2)	14.2189	15.9092	15.4333	14.4391	11.3616	12.7799
																																						ENSG00000064419(TNPO3)	42.6975	41.8522	42.5183	36.4578	36.7998	37.5792
																																						ENSG00000064489(BORCS8-MEF2B)	13.7152	14.5306	12.6952	16.3081	16.1529	15.8549
																																						ENSG00000064490(RFXANK)	39.6358	37.1057	39.254	38.8293	48.281	39.8006
																																						ENSG00000064545(TMEM161A)	39.8022	44.6202	39.8172	39.8181	40.6628	45.3163
																																						ENSG00000064547(LPAR2)	7.43166	8.76595	8.37121	9.81581	8.64028	8.88202
																																						ENSG00000064601(CTSA)	76.6214	81.2862	82.8773	90.716	87.1675	77.2292
																																						ENSG00000064607(SUGP2)	33.5093	30.5219	31.2981	29.5185	31.2365	31.005
																																						ENSG00000064651(SLC12A2)	6.44621	6.66377	5.83883	6.64529	6.5214	7.52791
																																						ENSG00000064652(SNX24)	35.1356	30.2353	37.4505	36.0957	37.3785	38.2252
																																						ENSG00000064655(EYA2)	0	0	0	0	0.0210608	0
																																						ENSG00000064666(CNN2)	100.667	95.6621	92.7607	101.895	98.6557	96.5795
																																						ENSG00000064687(ABCA7)	4.56402	4.19618	5.68827	5.51742	5.64203	4.7855
																																						ENSG00000064692(SNCAIP)	1.06748	0.360043	0.627378	0.0494187	0.475681	0.266021
																																						ENSG00000064703(DDX20)	8.28623	7.28113	7.97924	7.44351	8.17469	7.16538
																																						ENSG00000064726(BTBD1)	40.7799	42.2513	42.2646	35.8061	39.0673	38.008
																																						ENSG00000064763(FAR2)	5.82531	6.73899	8.0672	8.74955	8.58576	8.59365
																																						ENSG00000064787(BCAS1)	0.104196	0.174128	0.135639	2.53489	2.75892	2.92391
																																						ENSG00000064835(POU1F1)	0	0.050126	0	0	0	0
																																						ENSG00000064886(CHI3L2)	0.184859	0.397059	0.27771	0.186436	0.072924	0.146503
																																						ENSG00000064932(SBNO2)	19.0771	18.3055	18.412	17.6899	18.4081	18.2204
																																						ENSG00000064933(PMS1)	8.8185	10.1407	9.86117	7.6932	8.75397	8.04829
																																						ENSG00000064961(HMG20B)	73.5416	75.7482	77.0638	81.3829	88.6474	79.4002
																																						ENSG00000064989(CALCRL)	0.422208	0.52715	0.119507	0.203173	0.166131	0.237588
																																						ENSG00000064995(TAF11)	19.7176	18.6973	18.7646	20.1025	19.8022	22.4888
																																						ENSG00000064999(ANKS1A)	5.9078	6.22468	5.78235	6.99021	6.79297	7.23289
																																						ENSG00000065000(AP3D1)	42.9134	40.5725	39.7173	42.1217	41.4663	43.1998
																																						ENSG00000065029(ZNF76)	11.8498	12.0156	10.9058	12.5625	10.5524	12.407
																																						ENSG00000065054(SLC9A3R2)	12.9487	11.0311	9.55691	14.8714	15.326	13.4232
																																						ENSG00000065057(NTHL1)	19.7683	16.8805	18.0319	22.1109	21.8512	22.2407
																																						ENSG00000065060(UHRF1BP1)	7.55665	7.16723	7.41932	8.50216	8.40368	8.53479
																																						ENSG00000065135(GNAI3)	22.8209	25.3374	23.9499	24.5523	26.4048	23.8168
																																						ENSG00000065150(IPO5)	70.272	70.6643	66.7684	58.0165	60.4863	59.3876
																																						ENSG00000065154(OAT)	52.1166	55.4169	55.5427	50.1577	55.131	49.2224
																																						ENSG00000065183(WDR3)	10.2509	10.7151	12.7375	11.0044	6.4735	9.56947
																																						ENSG00000065243(PKN2)	22.9754	23.998	22.4185	23.5878	22.3694	22.6712
																																						ENSG00000065268(WDR18)	37.4089	35.765	37.542	32.0786	38.3084	35.2216
																																						ENSG00000065308(TRAM2)	33.6241	32.7427	33.3967	39.4277	39.8501	39.8011
																																						ENSG00000065320(NTN1)	0.0379809	0.0786671	0.109285	0.0297029	0.010527	0.00978726
																																						ENSG00000065325(GLP2R)	0.0141156	0	0	0	0	0
																																						ENSG00000065328(MCM10)	10.204	10.4198	9.16846	9.11894	9.14307	8.86808
																																						ENSG00000065357(DGKA)	7.1133	6.36122	7.23856	8.5142	7.2268	5.52559
																																						ENSG00000065361(ERBB3)	202.745	200.249	203.25	170.543	175.106	172.815
																																						ENSG00000065371(ROPN1)	0	0.0353386	0	0	0	0
																																						ENSG00000065413(ANKRD44)	2.3057	4.05847	2.7291	3.01537	5.52984	3.83064
																																						ENSG00000065427(KARS)	126.326	117.172	117.107	104.65	120.726	117.123
																																						ENSG00000065457(ADAT1)	14.4289	10.2411	8.6146	6.65465	10.7127	9.79838
																																						ENSG00000065485(PDIA5)	6.87429	7.55337	8.5221	5.84244	5.40988	6.68676
																																						ENSG00000065491(TBC1D22B)	6.10873	6.41731	6.95785	7.03804	7.042	6.68163
																																						ENSG00000065518(NDUFB4)	122.645	123.319	121.443	118.263	120.339	119.276
																																						ENSG00000065526(SPEN)	7.36386	7.14761	6.98187	6.58965	6.08777	6.36728
																																						ENSG00000065534(MYLK)	0.157711	0.189991	0.306007	0.281702	0.0991099	0.214763
																																						ENSG00000065548(ZC3H15)	34.8855	33.4506	32.5449	28.6712	32.7775	31.3855
																																						ENSG00000065559(MAP2K4)	13.5645	12.9316	12.9668	12.8098	11.1533	13.1838
																																						ENSG00000065600(TMEM206)	6.56282	6.22945	8.26898	6.95314	8.474	6.82153
																																						ENSG00000065609(SNAP91)	1.98142	2.24541	1.95619	3.03837	3.11885	3.81215
																																						ENSG00000065613(SLK)	28.1859	30.3791	28.672	26.9294	25.0549	26.5518
																																						ENSG00000065615(CYB5R4)	14.5224	12.8632	14.0923	11.8982	9.54356	10.43
																																						ENSG00000065618(COL17A1)	12.6078	11.5035	12.1025	4.84444	7.39655	5.00723
																																						ENSG00000065621(GSTO2)	0.988417	0.738191	0.893307	1.41529	1.29791	0.596936
																																						ENSG00000065665(SEC61A2)	8.23895	7.46555	7.47689	6.89342	8.0954	7.27616
																																						ENSG00000065675(PRKCQ)	0.465462	0.482968	0.638001	0.469458	0.527411	0.464807
																																						ENSG00000065717(TLE2)	5.56019	5.37152	4.60251	8.41021	6.44007	6.08047
																																						ENSG00000065802(ASB1)	15.315	14.6964	15.6175	14.9851	14.5458	13.5889
																																						ENSG00000065809(FAM107B)	2.58332	2.93641	2.75268	6.29849	6.06349	5.85914
																																						ENSG00000065833(ME1)	9.31049	10.0595	9.62478	10.2364	10.5417	10.1909
																																						ENSG00000065882(TBC1D1)	54.8953	66.2892	62.1223	58.9638	58.1945	54.7798
																																						ENSG00000065883(CDK13)	9.04702	9.12915	9.4659	8.50871	9.38923	9.14304
																																						ENSG00000065911(MTHFD2)	84.6046	92.9594	91.2957	87.2191	87.3208	89.0385
																																						ENSG00000065923(SLC9A7)	10.6735	11.0028	11.4256	9.51236	7.8693	8.62697
																																						ENSG00000065970(FOXJ2)	16.1144	16.4368	17.0844	14.7866	16.9255	16.0419
																																						ENSG00000065978(YBX1)	575.296	570.693	566.516	532.456	565.175	563.074
																																						ENSG00000065989(PDE4A)	5.63435	5.54441	5.12309	4.82338	4.67382	4.47958
																																						ENSG00000066027(PPP2R5A)	16.5724	16.4523	15.6913	15.5184	18.3279	17.2932
																																						ENSG00000066032(CTNNA2)	4.80306	10.6259	7.99504	4.93611	5.09395	3.81895
																																						ENSG00000066044(ELAVL1)	58.848	59.4363	56.015	52.0999	57.8811	57.7607
																																						ENSG00000066056(TIE1)	0.533446	0.509501	0.437367	0.0676801	0.264126	0.132306
																																						ENSG00000066084(DIP2B)	30.3355	30.5464	31.3745	32.1145	31.5724	31.8914
																																						ENSG00000066117(SMARCD1)	45.3009	42.3574	40.7855	39.5637	39.4941	39.5149
																																						ENSG00000066135(KDM4A)	11.7234	11.4004	12.0648	11.0498	10.4086	11.155
																																						ENSG00000066136(NFYC)	31.9661	33.2361	31.7231	30.512	28.1622	33.1957
																																						ENSG00000066185(ZMYND12)	0.255718	0.128418	0.0977545	0.277438	0.249623	0.203062
																																						ENSG00000066230(SLC9A3)	0.0230693	0	0.0224652	0.0235009	0	0.0927552
																																						ENSG00000066248(NGEF)	21.2423	23.3871	18.617	10.8769	12.3476	15.4367
																																						ENSG00000066279(ASPM)	21.4602	23.1175	22.4592	17.3568	17.8624	18.1505
																																						ENSG00000066322(ELOVL1)	150.176	137.112	151.69	147.038	157.523	149.487
																																						ENSG00000066336(SPI1)	0	0.0554856	0.121692	0	0.119843	0
																																						ENSG00000066379(ZNRD1)	40.2367	46.8235	48.8779	49.7184	44.705	41.7073
																																						ENSG00000066405(CLDN18)	0.11227	0.259258	0.0813796	0.0760255	0.093079	0.245849
																																						ENSG00000066422(ZBTB11)	8.69926	8.63723	8.16423	8.64143	7.71619	7.71972
																																						ENSG00000066427(ATXN3)	29.5507	33.9063	34.0799	29.1289	27.9283	24.7974
																																						ENSG00000066455(GOLGA5)	23.5712	24.1731	25.21	22.2413	23.7283	23.1096
																																						ENSG00000066468(FGFR2)	0.0499169	0.0659109	0.0637861	0	0	0
																																						ENSG00000066557(LRRC40)	14.1933	15.9673	17.1173	15.4747	17.6605	16.1117
																																						ENSG00000066583(ISOC1)	26.8616	25.7033	26.568	21.2542	23.8508	23.6691
																																						ENSG00000066629(EML1)	9.3404	9.25685	9.27237	8.4735	13.026	9.12141
																																						ENSG00000066651(TRMT11)	14.5044	15.2789	13.947	14.8956	15.6694	14.4672
																																						ENSG00000066654(THUMPD1)	16.828	16.3748	17.4763	14.2619	14.9948	14.5619
																																						ENSG00000066697(MSANTD3)	65.7645	66.4054	67.9935	62.9201	58.352	64.6138
																																						ENSG00000066735(KIF26A)	0.0574052	0.0219068	0.045328	0.0114074	0.0726747	0.045451
																																						ENSG00000066739(ATG2B)	5.6664	5.75386	5.97523	5.34785	5.47272	5.63945
																																						ENSG00000066777(ARFGEF1)	22.085	23.274	21.3885	23.0016	25.0707	23.4382
																																						ENSG00000066827(ZFAT)	2.40595	2.20827	2.39373	1.99428	2.14462	2.04794
																																						ENSG00000066855(MTFR1)	46.5679	50.9648	48.4669	47.9823	49.0661	46.8382
																																						ENSG00000066923(STAG3)	6.06702	7.57724	5.63712	5.50502	7.02342	6.15305
																																						ENSG00000066926(FECH)	12.7334	18.142	16.0143	16.1113	14.1103	15.3855
																																						ENSG00000066933(MYO9A)	4.07019	4.30411	4.29149	3.94121	4.96832	5.4213
																																						ENSG00000067048(DDX3Y)	0	0	0	0	0.0113965	0.0326857
																																						ENSG00000067057(PFKP)	111.234	110.484	111.03	114.415	120.266	113.18
																																						ENSG00000067064(IDI1)	27.8355	32.2501	28.7358	28.6596	28.8357	30.901
																																						ENSG00000067066(SP100)	14.7281	14.5607	14.4013	12.3874	10.2731	11.4525
																																						ENSG00000067082(KLF6)	30.3892	32.035	31.4755	37.8342	35.7636	34.7263
																																						ENSG00000067113(PLPP1)	10.1337	12.0182	10.5652	12.5355	12.9001	12.2147
																																						ENSG00000067141(NEO1)	0.297208	0.261795	0.300413	0.100202	0.140854	0.173933
																																						ENSG00000067167(TRAM1)	181.219	187.986	183.487	187.861	201.784	193.918
																																						ENSG00000067177(PHKA1)	16.9342	16.7649	15.9379	17.8548	17.8372	18.1484
																																						ENSG00000067182(TNFRSF1A)	114.43	117.195	115.582	122.113	130.572	122.89
																																						ENSG00000067191(CACNB1)	1.47198	1.06213	1.76571	1.70653	1.60071	1.41049
																																						ENSG00000067208(EVI5)	5.53099	5.36575	5.57107	5.0805	5.8236	4.49371
																																						ENSG00000067221(STOML1)	4.56569	4.8419	5.1873	4.65832	4.99707	5.92973
																																						ENSG00000067225(PKM)	784.91	771.8	773.982	660.339	711.716	700.302
																																						ENSG00000067248(DHX29)	9.34782	9.72846	10.0454	8.99812	8.66309	8.78951
																																						ENSG00000067334(DNTTIP2)	17.2889	15.8198	18.5174	15.1564	16.3924	16.2295
																																						ENSG00000067365(METTL22)	9.33341	11.9016	8.69277	11.1766	10.4734	8.69448
																																						ENSG00000067369(TP53BP1)	15.5819	15.5783	15.1114	14.7321	14.9018	14.6306
																																						ENSG00000067445(TRO)	2.30362	2.35501	3.32838	1.79076	1.81327	2.92008
																																						ENSG00000067533(RRP15)	9.62636	8.30856	9.53981	7.87347	8.01171	10.2595
																																						ENSG00000067560(RHOA)	260.05	269.8	261.041	278.203	275.177	288.268
																																						ENSG00000067596(DHX8)	9.47388	9.20944	9.92666	9.1478	9.97645	9.45423
																																						ENSG00000067606(PRKCZ)	13.9355	14.3102	14.9637	16.3186	17.9513	13.0495
																																						ENSG00000067704(IARS2)	48.6886	48.933	50.0023	44.7652	49.9191	46.9357
																																						ENSG00000067715(SYT1)	14.2196	14.6716	10.6163	11.4926	12.952	12.3058
																																						ENSG00000067798(NAV3)	10.3709	7.70056	8.72152	4.10771	4.45184	4.6545
																																						ENSG00000067829(IDH3G)	29.0418	26.5023	28.3659	27.5987	29.4216	29.7222
																																						ENSG00000067836(ROGDI)	6.32897	5.68586	5.92134	8.98548	7.50531	9.40355
																																						ENSG00000067840(PDZD4)	0.316169	0.320281	0.333194	0.409829	0.368839	0.312526
																																						ENSG00000067900(ROCK1)	16.3622	17.1076	16.3287	15.9424	16.1037	16.3806
																																						ENSG00000067955(CBFB)	38.216	36.4275	35.1068	34.3564	33.1555	37.0858
																																						ENSG00000067992(PDK3)	4.26037	5.87426	5.6406	4.12417	3.23134	3.30901
																																						ENSG00000068001(HYAL2)	19.194	18.0079	19.5246	22.9938	21.5386	19.3733
																																						ENSG00000068024(HDAC4)	6.87536	4.7533	7.17004	5.1362	7.55615	16.7104
																																						ENSG00000068028(RASSF1)	8.19126	8.30858	9.48504	9.5301	9.53911	10.0598
																																						ENSG00000068078(FGFR3)	1.02326	0.958093	0.841227	1.63962	1.63341	1.30384
																																						ENSG00000068079(IFI35)	11.3934	10.739	11.3467	14.4642	14.8609	14.2412
																																						ENSG00000068097(HEATR6)	14.3137	12.3948	13.7444	10.8779	11.7091	10.7377
																																						ENSG00000068120(COASY)	49.2375	38.2534	44.5938	42.3957	40.7967	45.8514
																																						ENSG00000068137(PLEKHH3)	8.76508	7.86709	8.3253	8.795	8.10595	9.08331
																																						ENSG00000068305(MEF2A)	11.1946	9.43918	9.92212	9.24869	9.40881	10.8431
																																						ENSG00000068308(OTUD5)	23.0553	19.8431	21.3346	18.487	19.4889	21.8944
																																						ENSG00000068323(TFE3)	16.851	16.2938	16.0578	13.6827	16.013	15.424
																																						ENSG00000068354(TBC1D25)	2.83246	3.38682	2.64812	3.20675	4.61313	3.37283
																																						ENSG00000068366(ACSL4)	48.952	50.4995	47.5488	44.3295	42.7736	43.6814
																																						ENSG00000068383(INPP5A)	17.929	17.1411	15.0815	18.2092	20.1572	19.5595
																																						ENSG00000068394(GPKOW)	18.3006	18.6635	19.3617	16.9497	17.3797	17.0955
																																						ENSG00000068400(GRIPAP1)	10.978	9.68809	11.1904	12.1717	10.2623	11.237
																																						ENSG00000068438(FTSJ1)	15.475	15.488	15.136	15.9652	14.4061	14.935
																																						ENSG00000068489(PRR11)	96.0603	105.393	102.067	93.2397	88.2049	83.1246
																																						ENSG00000068615(REEP1)	0.0333019	0.109799	0.0970016	0.114228	0.225738	0.410015
																																						ENSG00000068650(ATP11A)	8.60757	8.03621	7.61449	8.08227	6.69606	8.31701
																																						ENSG00000068654(POLR1A)	10.9665	9.64581	10.2669	9.61085	10.5569	11.4227
																																						ENSG00000068697(LAPTM4A)	110.61	112.777	114.168	131.514	129.483	123.029
																																						ENSG00000068724(TTC7A)	10.8692	10.5896	10.951	7.61337	8.69988	8.20138
																																						ENSG00000068745(IP6K2)	31.0908	29.9253	33.5253	30.2648	36.3883	34.7313
																																						ENSG00000068781(STON1-GTF2A1L)	1.0352	1.38774	1.35514	1.36765	1.37441	1.50008
																																						ENSG00000068784(SRBD1)	6.75028	7.22299	7.81814	6.76198	7.02107	6.22932
																																						ENSG00000068796(KIF2A)	26.3537	27.5972	26.0625	21.8424	24.485	23.2825
																																						ENSG00000068831(RASGRP2)	2.71847	3.30669	3.23413	4.14077	3.44855	2.63706
																																						ENSG00000068878(PSME4)	22.5906	22.3265	22.8456	24.5406	24.4571	25.7273
																																						ENSG00000068885(IFT80)	16.4126	19.9605	16.4752	17.7666	19.3356	16.4421
																																						ENSG00000068903(SIRT2)	31.7314	29.5101	30.9685	31.0591	35.6555	32.0644
																																						ENSG00000068912(ERLEC1)	36.3541	39.0436	37.2752	39.1988	36.2928	38.8862
																																						ENSG00000068971(PPP2R5B)	7.57229	9.4518	8.51223	7.707	9.12928	8.98808
																																						ENSG00000068976(PYGM)	0.0805555	0.0791535	0.0794769	0.0791697	0.0412336	0.110197
																																						ENSG00000069011(PITX1)	3.63281	4.23926	3.57878	1.42336	2.21633	2.92577
																																						ENSG00000069020(MAST4)	0.111498	0.109733	0.108655	0.513465	0.194814	0.175395
																																						ENSG00000069122(ADGRF5)	0.0341514	0.00858656	0	0	0.00822768	0.0152893
																																						ENSG00000069188(SDK2)	0.0100974	0.00966612	0	0	0.0105497	0
																																						ENSG00000069248(NUP133)	10.2925	10.7521	10.7187	11.1358	11.1178	10.8865
																																						ENSG00000069275(NUCKS1)	81.4991	84.9917	90.6868	80.3425	76.6023	77.4748
																																						ENSG00000069329(VPS35)	20.2278	21.2543	20.7709	18.8791	19.9652	19.287
																																						ENSG00000069345(DNAJA2)	34.5751	32.277	35.0775	30.2447	31.8972	31.1286
																																						ENSG00000069399(BCL3)	19.1048	19.046	18.4205	26.1462	28.5765	25.0407
																																						ENSG00000069424(KCNAB2)	1.9756	1.56256	1.54911	2.19035	3.08292	2.60763
																																						ENSG00000069431(ABCC9)	1.43041	1.42459	1.34624	0.660202	0.660945	0.73043
																																						ENSG00000069493(CLEC2D)	3.83571	4.51719	4.05015	4.51202	4.48265	5.19668
																																						ENSG00000069509(FUNDC1)	16.3561	14.2021	13.587	13.5303	15.154	15.0342
																																						ENSG00000069667(RORA)	2.28209	0.810827	2.26451	3.35974	1.8174	0.955509
																																						ENSG00000069696(DRD4)	0.0848221	0	0	0	0	0.0842908
																																						ENSG00000069702(TGFBR3)	6.21088	6.08735	6.36316	6.04335	5.70743	5.38708
																																						ENSG00000069712(KIAA1107)	1.87975	1.75693	1.80523	2.27616	2.08169	2.31624
																																						ENSG00000069764(PLA2G10)	0	0	0.0872317	0.517668	0	0.175954
																																						ENSG00000069812(HES2)	0.139259	0.769925	1.06749	2.17552	2.75762	0.569013
																																						ENSG00000069849(ATP1B3)	92.07	91.4786	88.3474	83.0817	91.5356	83.2955
																																						ENSG00000069869(NEDD4)	18.5056	18.3328	18.1634	15.0056	15.0885	15.7501
																																						ENSG00000069943(PIGB)	8.05235	7.25671	7.71781	6.32477	7.98084	8.091
																																						ENSG00000069956(MAPK6)	48.8335	49.4378	49.5114	46.2809	46.3651	47.4603
																																						ENSG00000069966(GNB5)	27.9959	27.6341	27.735	24.6304	25.4139	25.6967
																																						ENSG00000069974(RAB27A)	21.0409	23.6493	22.2362	20.2546	22.1023	24.3063
																																						ENSG00000069998(HDHD5)	18.6457	17.2667	17.172	16.8201	17.5949	18.081
																																						ENSG00000070010(UFD1L)	66.8152	77.8868	98.7044	91.3979	99.4996	85.7562
																																						ENSG00000070018(LRP6)	8.25366	9.68516	9.54744	8.57331	8.39965	11.4015
																																						ENSG00000070019(GUCY2C)	0.0118042	0.0356865	0.0832345	0	0.0114404	0.021265
																																						ENSG00000070047(PHRF1)	9.04643	8.62425	8.87762	8.29054	9.47024	8.72434
																																						ENSG00000070061(IKBKAP)	17.7858	17.3541	18.0785	17.5271	17.4982	19.1941
																																						ENSG00000070081(NUCB2)	27.2263	29.1868	32.9477	37.1598	23.764	33.0769
																																						ENSG00000070087(PFN2)	192.538	189.907	188.993	192.227	199.919	194.226
																																						ENSG00000070159(PTPN3)	6.18447	5.93156	5.63321	6.61052	6.31909	5.58755
																																						ENSG00000070182(SPTB)	0.224806	0.232739	0.282102	9.67055	9.33793	9.98905
																																						ENSG00000070190(DAPP1)	0.0188799	0	0.0192647	0.0698214	0.108089	0.0166578
																																						ENSG00000070214(SLC44A1)	18.7119	17.6332	18.816	19.9379	19.8378	19.7761
																																						ENSG00000070269(TMEM260)	5.36351	4.48371	4.57369	4.46185	4.3654	5.36102
																																						ENSG00000070366(SMG6)	10.5168	9.41259	12.7232	13.6499	8.44521	10.2973
																																						ENSG00000070367(EXOC5)	21.9085	24.1941	24.1522	19.9484	21.7524	20.9202
																																						ENSG00000070371(CLTCL1)	2.65715	2.20764	2.52196	2.43224	2.72681	2.36438
																																						ENSG00000070388(FGF22)	0.112789	0.207388	0	0.320125	0	0
																																						ENSG00000070404(FSTL3)	9.61415	10.2891	8.2697	12.6975	14.0141	13.6477
																																						ENSG00000070413(DGCR2)	13.2726	12.9315	13.9673	14.561	15.4311	15.31
																																						ENSG00000070423(RNF126)	46.5514	43.3104	40.5884	42.9704	44.2848	41.5735
																																						ENSG00000070444(MNT)	4.48833	5.04898	4.3047	3.80818	4.76563	4.46551
																																						ENSG00000070476(ZXDC)	8.32914	7.58085	7.94524	8.98712	8.46564	9.06352
																																						ENSG00000070495(JMJD6)	21.3909	21.2561	18.4803	18.4242	16.9289	19.0794
																																						ENSG00000070501(POLB)	16.3403	16.0952	14.318	18.3299	20.4026	16.0518
																																						ENSG00000070526(ST6GALNAC1)	0	0	0	0.121388	0.0352867	0
																																						ENSG00000070540(WIPI1)	14.6221	16.7847	16.5345	13.9262	13.9115	12.9419
																																						ENSG00000070601(FRMPD1)	0.0537023	0.0357185	0.018039	0.052917	0.0807664	0.0333616
																																						ENSG00000070610(GBA2)	13.1866	11.5078	11.3209	14.7487	16.3591	13.7083
																																						ENSG00000070614(NDST1)-2	24.8368	23.0301	23.7343	16.4995	18.2627	18.2204
																																						ENSG00000070614(NDST1)-3	0.45761	0	0	0	0	0
																																						ENSG00000070669(ASNS)	127.929	131.776	135.409	139.178	139.915	139.219
																																						ENSG00000070718(AP3M2)	9.60124	9.76979	11.2568	13.1342	14.5032	11.1411
																																						ENSG00000070731(ST6GALNAC2)	13.9979	13.8142	15.4345	15.8704	12.5941	13.4337
																																						ENSG00000070756(PABPC1)	874.409	852.193	850.099	869.249	861.749	883.196
																																						ENSG00000070759(TESK2)	2.6132	2.99527	2.63868	2.02755	2.68011	1.95074
																																						ENSG00000070761(CFAP20)	30.4266	28.949	28.4643	27.2202	28.5129	29.3363
																																						ENSG00000070770(CSNK2A2)	25.728	25.1307	26.9412	28.0953	26.1091	30.1556
																																						ENSG00000070778(PTPN21)	8.13709	7.30721	7.04282	7.49975	7.95194	7.88828
																																						ENSG00000070785(EIF2B3)	23.3373	22.9737	22.5557	26.8457	23.2458	25.0121
																																						ENSG00000070808(CAMK2A)	0.0484755	0.0380281	0.0286004	0.0485554	0	0
																																						ENSG00000070814(TCOF1)	38.7098	36.8695	36.885	30.6102	31.1174	30.8414
																																						ENSG00000070831(CDC42)	165.985	167.852	171.2	164.067	162.527	161.523
																																						ENSG00000070882(OSBPL3)	8.02018	8.02882	7.10723	9.15735	9.65967	9.30189
																																						ENSG00000070886(EPHA8)	0	0	0	0	0.0398041	0
																																						ENSG00000070950(RAD18)	12.3404	13.3986	10.9226	13.7791	10.4439	10.9781
																																						ENSG00000070961(ATP2B1)	16.6838	17.4748	17.4108	22.8465	19.9382	21.3297
																																						ENSG00000071051(NCK2)	11.1519	11.9243	13.4784	15.2078	15.15	15.7407
																																						ENSG00000071054(MAP4K4)	43.4462	42.7457	44.2124	46.763	46.414	47.4888
																																						ENSG00000071073(MGAT4A)	1.03951	0.719105	1.16342	0.970821	0.793864	0.901946
																																						ENSG00000071082(RPL31)	976.682	1038.07	1039.89	1176.17	1086.21	1076.13
																																						ENSG00000071127(WDR1)	159.535	154.992	159.628	158.478	160.752	159.484
																																						ENSG00000071189(SNX13)	6.7784	7.02529	6.71393	6.25969	6.76643	6.70186
																																						ENSG00000071205(ARHGAP10)	4.65606	5.04095	5.65395	4.39989	4.89464	4.38545
																																						ENSG00000071243(ING3)	6.20233	6.48427	6.7623	6.48551	7.43589	6.97363
																																						ENSG00000071246(VASH1)	5.76412	5.53801	6.03614	3.81825	4.43344	3.7204
																																						ENSG00000071282(LMCD1)	6.72496	6.74046	6.86755	17.8966	18.1355	18.7462
																																						ENSG00000071462(WBSCR22)	199.856	199.18	207.664	206.876	213.625	219.554
																																						ENSG00000071537(SEL1L)	25.6719	32.0975	27.4115	29.6968	31.7409	30.0725
																																						ENSG00000071539(TRIP13)	41.6825	39.5728	39.8492	36.1913	36.1013	39.8443
																																						ENSG00000071553(ATP6AP1)	58.6179	58.4102	57.5171	80.6944	76.3193	77.1927
																																						ENSG00000071564(TCF3)	52.1814	48.3445	51.5428	47.2386	50.5814	50.2713
																																						ENSG00000071575(TRIB2)	0.273696	0.355139	0.147944	0.461044	0.161697	0.224007
																																						ENSG00000071626(DAZAP1)	109.771	112.397	118.562	98.0524	100.55	98.8262
																																						ENSG00000071655(MBD3)	59.8914	54.7829	52.2841	53.1715	56.8928	60.2106
																																						ENSG00000071794(HLTF)	38.0557	39.6771	38.4322	39.6378	40.1743	39.2985
																																						ENSG00000071859(FAM50A)	46.7071	42.6749	43.9837	45.7839	48.7887	46.1701
																																						ENSG00000071889(FAM3A)	29.3337	26.8464	24.7241	29.0643	28.113	28.2685
																																						ENSG00000071894(CPSF1)	31.3035	29.3818	29.6983	27.4998	33.003	31.3377
																																						ENSG00000071909(MYO3B)	0	0.0710868	0.0177503	0.025124	0.0258232	0.0319294
																																						ENSG00000071967(CYBRD1)	22.3003	23.4735	22.4666	17.4552	19.3501	18.3157
																																						ENSG00000071991(CDH19)	0.00912136	0	0	0.00785696	0.00847964	0
																																						ENSG00000071994(PDCD2)	110.331	107.309	108.495	98.5538	94.3086	99.6779
																																						ENSG00000072041(SLC6A15)	13.9588	13.6456	10.6813	5.91527	7.21837	8.33711
																																						ENSG00000072042(RDH11)	112.515	110.945	123.22	97.7229	100.178	99.2728
																																						ENSG00000072062(PRKACA)	29.197	28.6044	29.2092	33.5215	28.9195	31.7223
																																						ENSG00000072071(ADGRL1)	13.0544	13.8819	11.0894	12.5637	12.0209	13.4569
																																						ENSG00000072080(SPP2)	0	0.0710394	0	0	0.0717918	0
																																						ENSG00000072110(ACTN1)	108.373	108.692	108.969	99.1222	101.606	101.531
																																						ENSG00000072121(ZFYVE26)	7.31918	6.89138	6.64176	5.72711	6.48711	7.06266
																																						ENSG00000072133(RPS6KA6)	2.18683	2.54737	1.93776	1.81489	2.02423	2.76666
																																						ENSG00000072134(EPN2)	25.619	28.5812	29.0863	24.8319	25.9471	27.0977
																																						ENSG00000072135(PTPN18)	7.80424	7.50649	8.70928	9.18605	7.89054	7.83912
																																						ENSG00000072163(LIMS2)	0.799961	1.12542	0.698161	0.826083	1.21627	0.888271
																																						ENSG00000072182(ASIC4)	0.0212753	0.04082	0.0406868	0.0414545	0	0
																																						ENSG00000072195(SPEG)	4.27726	3.68871	3.899	3.02572	1.84843	1.74333
																																						ENSG00000072201(LNX1)	0.724012	0.771452	0.806052	0.969838	0.688109	0.876396
																																						ENSG00000072210(ALDH3A2)	46.7205	50.97	43.9898	37.9096	46.5596	40.4918
																																						ENSG00000072274(TFRC)	43.1361	44.0142	41.7181	37.2049	38.0904	43.4907
																																						ENSG00000072310(SREBF1)	43.6953	43.1485	40.3319	43.7548	40.5585	42.4864
																																						ENSG00000072315(TRPC5)	0.00926709	0	0.0186627	0	0	0
																																						ENSG00000072364(AFF4)	24.5213	25.6488	25.9159	23.9929	23.7924	23.9952
																																						ENSG00000072401(UBE2D1)	13.9876	14.9508	14.0019	13.8033	14.7419	14.5524
																																						ENSG00000072415(MPP5)	24.9696	25.5359	24.7099	24.7622	21.4202	21.8319
																																						ENSG00000072422(RHOBTB1)	1.68321	1.64955	1.49219	3.32424	3.60016	3.54239
																																						ENSG00000072501(SMC1A)	38.225	37.6389	40.2227	36.4476	37.4891	32.4277
																																						ENSG00000072506(HSD17B10)	90.4801	83.1588	93.249	109.338	115.307	108.598
																																						ENSG00000072518(MARK2)	11.2776	9.84022	10.5834	10.0271	10.9866	10.8534
																																						ENSG00000072571(HMMR)	82.0776	88.6496	84.8054	71.1571	78.3624	79.9312
																																						ENSG00000072609(CHFR)	11.7727	11.4962	11.137	12.6529	13.2259	12.3012
																																						ENSG00000072657(TRHDE)	4.42575	4.64142	5.18802	7.24888	6.84731	6.96601
																																						ENSG00000072682(P4HA2)	18.22	20.5962	19.5376	17.3309	16.9424	18.5048
																																						ENSG00000072694(FCGR2B)	0.0775042	0.0758606	0.0543284	0	0	0
																																						ENSG00000072736(NFATC3)	7.48847	7.31642	7.20006	5.15356	6.31952	5.87684
																																						ENSG00000072756(TRNT1)	12.4936	10.6844	12.2476	10.1354	13.9575	11.7513
																																						ENSG00000072778(ACADVL)	76.2735	74.9521	72.7356	76.4865	75.8956	72.5027
																																						ENSG00000072786(STK10)	13.6015	12.9033	13.3279	9.34037	9.92558	9.56859
																																						ENSG00000072803(FBXW11)	41.9479	42.6341	44.5339	47.6968	47.6304	49.3922
																																						ENSG00000072818(ACAP1)	1.89227	2.01493	0.172303	2.9425	3.05596	2.43742
																																						ENSG00000072832(CRMP1)	3.68754	3.40899	3.13699	2.42082	2.36756	3.2205
																																						ENSG00000072840(EVC)	10.8776	12.2258	12.1798	10.4907	10.1486	11.2583
																																						ENSG00000072849(DERL2)	16.952	15.1879	13.4452	21.4978	18.947	21.0473
																																						ENSG00000072858(SIDT1)	0.033168	0	0.0111142	0.0105364	0.0108569	0
																																						ENSG00000072864(NDE1)	21.0731	25.382	26.0423	26.9283	22.8875	24.45
																																						ENSG00000072952(MRVI1)	0.0292866	0.0237397	0.015929	0.0164535	0.131575	0.0362141
																																						ENSG00000072954(TMEM38A)	2.13584	1.89192	1.46807	3.00584	3.77125	3.57667
																																						ENSG00000072958(AP1M1)	51.8473	51.004	47.9096	43.8532	44.8825	48.9428
																																						ENSG00000073008(PVR)	44.2806	43.6263	44.3432	44.457	53.0308	51.3744
																																						ENSG00000073050(XRCC1)	99.0114	95.5828	99.2737	100.379	99.5613	97.5714
																																						ENSG00000073060(SCARB1)	30.2735	33.3654	27.5889	30.349	32.5828	31.0885
																																						ENSG00000073067(CYP2W1)	0.0642183	0	0.0318633	0.032505	0.101532	0
																																						ENSG00000073111(MCM2)	50.7317	49.3736	49.0762	43.6372	46.3758	43.8945
																																						ENSG00000073146(MOV10L1)	0	0	0	0.035916	0.0250351	0
																																						ENSG00000073150(PANX2)	1.82011	2.21286	1.77564	2.99947	3.23435	3.5293
																																						ENSG00000073169(SELENOO)	10.478	10.3381	9.76191	9.44645	9.07438	10.2006
																																						ENSG00000073282(TP63)	0.0376297	0.0507788	0.0510344	0.0777682	0.133541	0.16243
																																						ENSG00000073331(ALPK1)	2.91532	3.16089	2.41285	2.79271	2.71698	2.57785
																																						ENSG00000073350(LLGL2)	9.53405	7.81438	9.73518	17.628	16.0403	16.6796
																																						ENSG00000073417(PDE8A)	10.3017	10.4219	9.61373	12.1455	13.4781	13.9491
																																						ENSG00000073464(CLCN4)	0	0.00886233	0	0.0240737	0	0.016093
																																						ENSG00000073536(NLE1)	10.7039	10.5879	10.4762	8.48797	10.3873	10.5205
																																						ENSG00000073578(SDHA)	51.1489	47.3494	46.8454	49.0425	50.988	47.8667
																																						ENSG00000073584(SMARCE1)	34.9778	31.9327	27.9217	31.0242	31.7569	32.0786
																																						ENSG00000073598(FNDC8)	0	0.0394718	0.118919	0	0	0.0376075
																																						ENSG00000073605(GSDMB)	13.3593	14.3165	14.2057	19.265	19.6714	16.5957
																																						ENSG00000073614(KDM5A)	14.4777	14.7657	15.9654	13.4091	13.884	13.144
																																						ENSG00000073670(ADAM11)	2.25566	2.032	2.42516	1.96889	1.96591	1.79497
																																						ENSG00000073711(PPP2R3A)	2.95237	2.79996	3.33449	2.59213	2.69479	2.52809
																																						ENSG00000073712(FERMT2)	21.843	21.9584	22.2193	22.024	24.0252	23.3248
																																						ENSG00000073734(ABCB11)	0	0	0	0.00917478	0.0571916	0.0176402
																																						ENSG00000073737(DHRS9)	0	0.038458	0	0.129422	0.48339	0.172677
																																						ENSG00000073756(PTGS2)	0.5567	0.612914	0.577876	0.319861	0.375773	0.496785
																																						ENSG00000073792(IGF2BP2)	35.9849	36.9858	39.0771	38.2315	36.9814	36.106
																																						ENSG00000073803(MAP3K13)	15.1977	16.3274	17.1978	13.7817	18.7391	15.5359
																																						ENSG00000073849(ST6GAL1)	3.36803	3.25049	2.63233	2.17534	4.52965	2.0162
																																						ENSG00000073861(TBX21)	0.0468306	0.0456813	0.0457995	0.0905014	0.0719825	0
																																						ENSG00000073910(FRY)	0.148098	0.164607	0.17793	0.215622	0.24531	0.236575
																																						ENSG00000073921(PICALM)	60.9067	61.5326	59.8444	54.8852	61.6602	59.0454
																																						ENSG00000073969(NSF)	26.6867	25.1055	24.8802	27.0084	28.9862	28.3325
																																						ENSG00000074047(GLI2)	0.817988	0.688292	3.01523	0.766774	0.8598	1.03251
																																						ENSG00000074054(CLASP1)	15.5499	14.5687	15.6271	15.1289	15.843	15.6033
																																						ENSG00000074071(MRPS34)	100.928	90.5332	93.3841	100.756	102.453	97.4968
																																						ENSG00000074181(NOTCH3)	2.7552	2.77661	2.9261	4.80613	3.15812	2.5669
																																						ENSG00000074201(CLNS1A)	88.5819	86.0188	82.6594	77.2149	84.4277	80.2245
																																						ENSG00000074211(PPP2R2C)	18.1444	18.1443	21.0381	13.4893	13.3453	13.7257
																																						ENSG00000074219(TEAD2)	6.23447	6.16076	7.26326	6.52567	6.29109	4.91797
																																						ENSG00000074266(EED)	15.2964	14.6678	14.7612	15.1287	14.7813	14.8442
																																						ENSG00000074276(CDHR2)	0.0125502	0.0312171	0	0	0	0.0120825
																																						ENSG00000074317(SNCB)	1.72291	1.69295	1.46254	0.587173	0.556244	0.619391
																																						ENSG00000074319(TSG101)	29.3441	27.5158	29.2406	30.6783	29.4167	31.0913
																																						ENSG00000074356(NCBP3)	4.00057	3.60434	4.3818	3.60226	3.99422	3.43803
																																						ENSG00000074370(ATP2A3)	0.245328	0.377382	0.428033	0.662549	0.706419	0.916313
																																						ENSG00000074410(CA12)	0	0.0165903	0	0.0819542	0.0913225	0.0548495
																																						ENSG00000074416(MGLL)	7.35406	7.85369	6.58346	1.71302	2.97898	1.89171
																																						ENSG00000074527(NTN4)	5.16067	5.73512	5.67774	32.5589	32.5033	32.309
																																						ENSG00000074582(BCS1L)	21.8008	16.6902	21.9369	21.8647	18.2308	21.0474
																																						ENSG00000074590(NUAK1)	5.22088	6.45117	5.20998	6.39586	6.48622	6.01839
																																						ENSG00000074603(DPP8)	15.2622	14.6137	14.5143	14.0209	17.3872	14.5248
																																						ENSG00000074621(SLC24A1)	2.60354	2.46402	2.79659	1.62764	2.08279	2.97765
																																						ENSG00000074657(ZNF532)	2.2892	1.75141	1.73114	0.439333	1.75804	1.85015
																																						ENSG00000074660(SCARF1)	1.01784	1.13425	0.855009	0.390867	0.526203	0.350518
																																						ENSG00000074695(LMAN1)	56.2999	60.1078	61.0866	54.0312	56.8848	55.5306
																																						ENSG00000074696(HACD3)	62.4057	64.9502	63.7879	58.659	60.4362	61.0868
																																						ENSG00000074706(IPCEF1)	0.0546029	0	0.00783162	0.221758	0.21608	0.21515
																																						ENSG00000074755(ZZEF1)	3.75401	3.70448	4.18504	4.474	4.0136	3.98822
																																						ENSG00000074800(ENO1)	1741.18	1731.09	1769.76	1477.15	1577.92	1523.69
																																						ENSG00000074803(SLC12A1)	0.0210915	0.0431596	0.0217851	0.0197666	0	0
																																						ENSG00000074842(MYDGF)	158.941	155.816	158.38	169.69	172.35	160.751
																																						ENSG00000074855(ANO8)	3.42064	3.82187	2.44784	4.39263	4.88157	4.21697
																																						ENSG00000074935(TUBE1)	15.2546	17.073	16.602	13.6469	12.5069	14.1622
																																						ENSG00000074964(ARHGEF10L)	0.527248	0.447219	0.386447	0.194612	0.340705	0.241841
																																						ENSG00000074966(TXK)	3.76257	3.47483	3.53897	2.70792	3.07158	2.6252
																																						ENSG00000075043(KCNQ2)	1.03437	0.497608	1.32484	1.09941	0.965019	0.789302
																																						ENSG00000075073(TACR2)	0.0346432	0.0689401	0	0.135277	0.298688	0.194509
																																						ENSG00000075089(ACTR6)	17.3672	20.2948	19.8122	17.9667	18.4942	17.7723
																																						ENSG00000075131(TIPIN)	18.6453	16.5869	17.2434	16.9168	17.2937	20.0745
																																						ENSG00000075142(SRI)	149.474	161.524	166.592	144.341	136.855	137.927
																																						ENSG00000075151(EIF4G3)	25.7503	25.6732	25.9364	26.0285	28.8216	25.0237
																																						ENSG00000075188(NUP37)	88.8842	87.6789	89.8526	78.6606	83.9388	81.1376
																																						ENSG00000075213(SEMA3A)	8.94039	8.88324	9.45228	20.1704	36.0327	27.4653
																																						ENSG00000075218(GTSE1)	22.4027	23.4197	24.8173	20.5915	21.3896	20.3403
																																						ENSG00000075223(SEMA3C)	26.5631	28.5392	26.7433	41.9463	44.8693	42.7872
																																						ENSG00000075234(TTC38)	4.66065	4.44206	5.08707	5.35672	4.17061	4.83785
																																						ENSG00000075239(ACAT1)	47.867	47.7449	47.4935	48.0946	50.8185	45.1061
																																						ENSG00000075240(GRAMD4)	5.84043	4.70125	4.06987	6.36548	6.01573	5.87339
																																						ENSG00000075275(CELSR1)	4.24054	4.08186	4.22364	4.41407	5.10947	4.12047
																																						ENSG00000075290(WNT8B)	0.188686	0.121973	0	0.179487	0.126967	0.0294563
																																						ENSG00000075292(ZNF638)	18.3355	20.0383	20.8924	19.3826	16.6864	20.1959
																																						ENSG00000075303(SLC25A40)	19.4733	21.4062	18.6715	17.764	17.7396	18.3104
																																						ENSG00000075336(TIMM21)	15.5839	15.1927	13.9973	13.5681	13.1026	13.6533
																																						ENSG00000075340(ADD2)	35.0368	33.6017	33.0582	20.846	17.0767	16.7137
																																						ENSG00000075391(RASAL2)	3.24812	3.2237	3.88753	3.09079	3.25846	3.16594
																																						ENSG00000075399(VPS9D1)	3.66022	3.2723	4.07235	3.12495	4.59581	3.29687
																																						ENSG00000075407(ZNF37A)	3.04179	3.00589	2.6753	2.74892	2.82455	2.93419
																																						ENSG00000075413(MARK3)	48.3869	50.5857	47.6069	38.3947	40.4933	42.116
																																						ENSG00000075415(SLC25A3)	468.104	478.491	501.128	440.463	439.052	439.458
																																						ENSG00000075420(FNDC3B)	16.6018	16.9121	16.7523	32.6677	25.2581	32.0163
																																						ENSG00000075426(FOSL2)	12.8197	13.127	13.9193	9.56799	9.2249	10.4611
																																						ENSG00000075461(CACNG4)	0.166501	0.164107	0.0832823	0.274941	0.300271	0.155622
																																						ENSG00000075539(FRYL)	26.1323	27.7637	25.6036	22.9002	23.9353	23.073
																																						ENSG00000075568(TMEM131)	10.1232	9.70207	9.68289	10.0856	10.1195	9.69116
																																						ENSG00000075618(FSCN1)	291.49	288.864	290.008	227.429	227.892	229.823
																																						ENSG00000075624(ACTB)	2111.89	2028.24	2024.77	1920.99	1915.34	1977.17
																																						ENSG00000075643(MOCOS)	26.7781	36.1239	33.0784	29.867	28.0068	33.3491
																																						ENSG00000075651(PLD1)-2	3.85725	3.71461	4.04698	6.66115	6.41191	5.18298
																																						ENSG00000075651(PLD1)-3	0.0597528	0.198586	0.0790533	0.296908	0.116863	0.0899138
																																						ENSG00000075673(ATP12A)	0.0800245	0.0643007	0.0457355	0	0.057003	0.0601838
																																						ENSG00000075702(WDR62)	25.1357	23.8165	23.2819	22.3847	23.0931	22.5213
																																						ENSG00000075711(DLG1)	24.1223	22.875	26.062	22.7493	32.2927	25.791
																																						ENSG00000075785(RAB7A)	163.071	169.827	172.999	163.777	175.342	163.522
																																						ENSG00000075790(BCAP29)	44.8144	41.3432	40.9294	45.2679	51.5491	41.4941
																																						ENSG00000075826(SEC31B)	1.41262	1.13756	1.04265	1.66505	1.77035	1.46922
																																						ENSG00000075856(SART3)	20.4162	19.8344	21.4826	21.0798	20.3122	18.3013
																																						ENSG00000075884(ARHGAP15)	0.0508451	0	0	0	0	0
																																						ENSG00000075886(TUBA3D)	0.03598	0.0350717	0.0355804	0.108516	0.0375754	0.104458
																																						ENSG00000075891(PAX2)	0.0194326	0.0405099	0.0982647	0.0389119	0	0
																																						ENSG00000075914(EXOSC7)	30.393	29.7627	31.3123	28.2611	33.0767	32.4655
																																						ENSG00000075945(KIFAP3)	10.6536	9.69657	8.84502	15.8569	10.8235	15.0542
																																						ENSG00000075975(MKRN2)	17.4433	16.9345	14.7379	15.6109	16.9223	16.5145
																																						ENSG00000076003(MCM6)	55.2742	55.4055	55.6844	54.5353	57.6546	52.9796
																																						ENSG00000076043(REXO2)	74.618	73.5767	74.4033	79.747	75.7641	76.4222
																																						ENSG00000076053(RBM7)	22.4099	24.1255	23.4283	22.2821	22.5876	23.0282
																																						ENSG00000076067(RBMS2)	10.0916	9.38928	11.6959	14.2754	14.7973	13.7622
																																						ENSG00000076108(BAZ2A)	28.9146	27.1966	29.6396	27.532	27.1248	29.1173
																																						ENSG00000076201(PTPN23)	10.3558	9.89205	11.0329	9.3987	8.83194	9.34185
																																						ENSG00000076242(MLH1)	20.737	21.7895	23.859	25.8582	24.7557	23.1424
																																						ENSG00000076248(UNG)	46.7879	44.883	46.8996	37.9462	40.0831	40.7658
																																						ENSG00000076258(FMO4)	0.565755	0.617579	0.641959	0.571227	0.742711	0.460083
																																						ENSG00000076321(KLHL20)	6.14831	6.1778	5.19375	7.12861	7.16958	6.59065
																																						ENSG00000076344(RGS11)	0	0	0	0	0.0250328	0.0227295
																																						ENSG00000076351(SLC46A1)	2.78214	1.85684	2.00806	2.00065	1.90482	1.69799
																																						ENSG00000076356(PLXNA2)	0.0168884	0	0.00420643	0.0535219	0.0468437	0.0710578
																																						ENSG00000076382(SPAG5)	28.6816	30.5821	30.841	23.4685	29.3398	24.2111
																																						ENSG00000076513(ANKRD13A)	12.1283	11.912	11.5327	12.1359	11.9246	10.6949
																																						ENSG00000076554(TPD52)	174.78	160.339	165.434	190.964	195.155	200.898
																																						ENSG00000076555(ACACB)	1.82924	1.99905	2.05081	1.53027	3.25129	2.23271
																																						ENSG00000076604(TRAF4)	13.5972	13.5173	12.7344	11.0988	11.5506	13.9263
																																						ENSG00000076641(PAG1)	1.6964	1.64132	1.51441	1.96103	1.99403	1.62901
																																						ENSG00000076650(GPATCH1)	6.55618	7.2318	7.38398	7.71128	6.40345	6.29219
																																						ENSG00000076662(ICAM3)	6.12702	6.99648	7.00152	7.15146	6.87333	5.28659
																																						ENSG00000076685(NT5C2)	21.2434	29.1536	26.7224	31.0019	19.5201	22.5384
																																						ENSG00000076706(MCAM)	3.5719	3.67885	3.64692	2.71265	2.79727	3.09545
																																						ENSG00000076716(GPC4)	0	0	0	0	0	0.0209266
																																						ENSG00000076770(MBNL3)	0.259762	0.347688	0.153276	0.100711	0.221344	0.247923
																																						ENSG00000076826(CAMSAP3)	1.2503	1.03222	1.43587	2.48397	2.94492	2.48063
																																						ENSG00000076864(RAP1GAP)	0.876222	0.726351	0.852175	0.770996	0.708789	0.629769
																																						ENSG00000076924(XAB2)	33.8137	31.8248	28.3793	30.3948	35.3272	33.3199
																																						ENSG00000076928(ARHGEF1)	25.3574	24.2687	25.5614	24.5713	26.7412	24.7275
																																						ENSG00000076944(STXBP2)	5.07912	6.26684	4.31443	6.85753	7.40931	7.61064
																																						ENSG00000076984(MAP2K7)	10.6462	11.5372	10.8684	11.0364	10.7524	11.3699
																																						ENSG00000077044(DGKD)	11.6617	11.2371	11.1963	14.9146	11.5461	14.0106
																																						ENSG00000077063(CTTNBP2)	1.35252	1.41806	1.2509	1.20763	1.2368	1.24139
																																						ENSG00000077080(ACTL6B)	0.322444	0	0	0	0	0
																																						ENSG00000077092(RARB)	0.0481165	0.0811655	0.0400389	0.288444	0.0368203	0.0720415
																																						ENSG00000077097(TOP2B)	26.9492	26.7806	26.9232	25.4169	26.159	23.9179
																																						ENSG00000077147(TM9SF3)	53.7903	57.7763	56.3068	49.0097	54.7077	52.8509
																																						ENSG00000077150(NFKB2)	41.7418	39.5461	39.4859	33.5095	36.7418	36.6524
																																						ENSG00000077152(UBE2T)	60.3622	58.971	58.3176	54.7218	55.1745	52.2849
																																						ENSG00000077157(PPP1R12B)	0.97731	0.795764	0.723399	1.18462	0.735383	0.881727
																																						ENSG00000077232(DNAJC10)	51.4042	53.743	53.1008	58.2275	58.27	60.4605
																																						ENSG00000077235(GTF3C1)	24.9295	23.4216	22.8823	24.7735	24.6005	25.3184
																																						ENSG00000077238(IL4R)	10.8515	10.1235	10.52	11.0385	11.0388	10.9685
																																						ENSG00000077254(USP33)	19.4629	20.0126	19.5934	20.7086	19.9762	18.9593
																																						ENSG00000077264(PAK3)	1.18536	1.42292	1.43793	1.79954	1.60951	1.48043
																																						ENSG00000077274(CAPN6)	0.0133355	0	0	0	0	0
																																						ENSG00000077312(SNRPA)	67.9628	67.8886	67.6442	62.8891	68.4187	64.5281
																																						ENSG00000077327(SPAG6)	0.0975994	0	0.0952507	0	0.0234072	0.0217376
																																						ENSG00000077348(EXOSC5)	64.8254	63.6485	74.8691	66.6597	57.9792	65.819
																																						ENSG00000077380(DYNC1I2)	54.1166	58.7608	54.1329	54.6072	58.7881	54.1549
																																						ENSG00000077420(APBB1IP)	0	0.0554982	0.0562996	0	0	0
																																						ENSG00000077454(LRCH4)	22.2935	20.8293	21.4449	20.3651	21.3594	20.6747
																																						ENSG00000077458(FAM76B)	9.78663	11.0255	10.0914	9.78843	11.091	9.76826
																																						ENSG00000077463(SIRT6)	14.3713	12.7059	12.6891	14.3062	13.4904	12.4603
																																						ENSG00000077514(POLD3)	11.2623	11.4968	12.4071	10.4226	11.1654	9.80404
																																						ENSG00000077522(ACTN2)	0.507144	0.378784	0.360223	0.312512	0.54351	0.314385
																																						ENSG00000077549(CAPZB)	126.812	125.358	134.586	121.382	131.145	132.005
																																						ENSG00000077585(GPR137B)	7.09933	8.00634	7.41793	8.38459	8.64714	7.45614
																																						ENSG00000077616(NAALAD2)	1.59386	1.76478	1.40141	2.09968	2.43678	2.01033
																																						ENSG00000077684(JADE1)	8.86116	9.23741	9.68799	8.87783	9.56631	8.9526
																																						ENSG00000077713(SLC25A43)	14.8898	13.6565	14.8427	12.358	15.8698	14.592
																																						ENSG00000077721(UBE2A)	60.7107	62.0443	63.6271	63.4952	59.8047	65.2158
																																						ENSG00000077782(FGFR1)	29.0861	27.0936	29.5696	24.3688	24.772	26.1696
																																						ENSG00000077800(FKBP6)	0.0376579	0.0367924	0	0.0358888	0.0381536	0
																																						ENSG00000077935(SMC1B)	0.227652	0.291073	0.250545	0.186847	0.24406	0.187262
																																						ENSG00000077942(FBLN1)	12.7873	14.6249	10.8095	12.0935	13.8015	14.9859
																																						ENSG00000078018(MAP2)	2.25848	1.68538	1.47798	1.89887	2.06094	2.32079
																																						ENSG00000078043(PIAS2)	10.443	10.769	12.1241	7.59214	8.28698	11.2378
																																						ENSG00000078053(AMPH)	0.0157234	0	0.0158138	0	0.0154697	0.04545
																																						ENSG00000078061(ARAF)	13.0806	13.8085	13.085	11.933	12.7738	13.5323
																																						ENSG00000078070(MCCC1)	8.34002	8.27236	8.20968	9.43326	8.5536	8.0722
																																						ENSG00000078081(LAMP3)	1.95476	1.56879	1.6465	2.29266	2.03651	2.27605
																																						ENSG00000078098(FAP)	0.0210418	0.0214622	0.085303	0	0.0606963	0
																																						ENSG00000078114(NEBL)	0.239896	0.149859	0.386493	0.748472	1.2143	1.01028
																																						ENSG00000078124(ACER3)	11.4915	9.24571	7.80626	9.50423	11.638	9.36632
																																						ENSG00000078140(UBE2K)	78.2756	83.1511	85.1793	91.7821	87.499	80.7698
																																						ENSG00000078142(PIK3C3)	12.2988	14.0587	13.0944	12.3036	11.444	11.027
																																						ENSG00000078177(N4BP2)	5.86009	5.99284	5.58597	5.52745	5.49798	5.59682
																																						ENSG00000078237(TIGAR)	9.49852	8.87017	11.1567	9.74917	10.3076	9.95885
																																						ENSG00000078246(TULP3)	17.9519	17.6527	17.4199	15.3828	18.2926	16.5313
																																						ENSG00000078269(SYNJ2)	26.3286	27.891	29.5278	35.6571	33.0039	35.2089
																																						ENSG00000078304(PPP2R5C)	118.46	122.721	120.65	122.035	123.501	123.898
																																						ENSG00000078328(RBFOX1)	0	0	0	0	0.132111	0
																																						ENSG00000078369(GNB1)	179.897	182.978	187.642	188.505	189.324	186.711
																																						ENSG00000078399(HOXA9)	11.8694	11.5555	11.1064	12.4896	11.4368	11.9334
																																						ENSG00000078401(EDN1)	0.0811496	0.109433	0.110436	0.957165	1.31974	0.752005
																																						ENSG00000078403(MLLT10)	9.07267	9.41574	8.59448	8.22366	8.03436	9.17058
																																						ENSG00000078487(ZCWPW1)	4.10132	4.16684	4.05671	4.69679	4.73061	4.19225
																																						ENSG00000078549(ADCYAP1R1)	0	0	0.0769622	0	0	0
																																						ENSG00000078579(FGF20)	0.184793	0.150069	0.042435	0.0693291	0	0.403949
																																						ENSG00000078618(NRDC)	55.2589	54.9994	55.5606	52.9463	58.6461	56.1865
																																						ENSG00000078668(VDAC3)	111.296	110.815	119.755	115.744	116.228	109.663
																																						ENSG00000078674(PCM1)	30.8869	32.024	30.5458	31.3342	31.7148	32.2793
																																						ENSG00000078687(TNRC6C)	1.64773	2.14865	2.58915	1.81379	3.11915	2.1804
																																						ENSG00000078699(CBFA2T2)	5.16295	5.63316	5.89855	5.64551	5.19965	7.23214
																																						ENSG00000078747(ITCH)	26.2462	26.8623	28.1456	26.4026	26.9265	30.1197
																																						ENSG00000078795(PKD2L2)	0.263316	0.393827	0.217863	0.118152	0.14216	0.132306
																																						ENSG00000078804(TP53INP2)	17.7875	18.3229	19.2254	22.1153	24.6226	23.174
																																						ENSG00000078808(SDF4)	67.059	63.7135	64.2086	78.1056	77.6907	75.7828
																																						ENSG00000078814(MYH7B)	0.231665	0.214522	0.0942757	0.294554	0.124057	0.165439
																																						ENSG00000078900(TP73)	1.31771	1.73929	1.30527	1.7019	1.66202	1.58527
																																						ENSG00000078902(TOLLIP)	11.7199	11.2224	9.27452	10.9789	11.1261	11.2232
																																						ENSG00000078967(UBE2D4)	7.15359	5.99668	7.43594	8.856	7.2658	8.16178
																																						ENSG00000079101(CLUL1)	0.0432384	0.0738558	0	0.0219204	0.0758622	0
																																						ENSG00000079102(RUNX1T1)	0.0247107	0.00769052	0	0.0216145	0.0504122	0.0696532
																																						ENSG00000079112(CDH17)	0.0439557	0.0358212	0	0	0	0
																																						ENSG00000079134(THOC1)	12.2924	13.4877	13.1469	11.6703	11.464	10.5935
																																						ENSG00000079150(FKBP7)	4.08797	5.62224	3.45756	4.41141	3.04864	4.86616
																																						ENSG00000079156(OSBPL6)	9.08226	7.96268	7.10597	4.54526	5.20796	5.06665
																																						ENSG00000079215(SLC1A3)	0.0139656	0.364132	0.0281666	0.1074	0	0.0626506
																																						ENSG00000079246(XRCC5)	158.793	160.694	156.169	147.191	152.746	156.928
																																						ENSG00000079263(SP140)	0.0121763	0.288797	0.401148	0.0527865	0.0401051	0
																																						ENSG00000079277(MKNK1)	12.1803	12.2213	11.0863	13.434	14.662	14.9042
																																						ENSG00000079308(TNS1)	0.0234969	0.0784974	0.158797	0	0.0744717	0.0105819
																																						ENSG00000079313(REXO1)	11.7268	11.1472	11.8163	13.0071	13.1237	12.1426
																																						ENSG00000079332(SAR1A)	52.6423	53.5749	53.352	48.6747	44.3748	47.9492
																																						ENSG00000079335(CDC14A)	5.20579	5.31559	4.82418	3.66458	5.47164	4.38624
																																						ENSG00000079337(RAPGEF3)	3.71976	3.58605	4.06898	3.75213	4.91451	4.01159
																																						ENSG00000079385(CEACAM1)	1.34677	1.45409	1.4706	3.29908	3.77904	3.65568
																																						ENSG00000079387(SENP1)	19.5838	19.1919	19.4653	16.5431	14.8957	16.2512
																																						ENSG00000079393(DUSP13)	0	0.0371513	0.112282	0.0380451	0.0689802	0.083247
																																						ENSG00000079432(CIC)	21.6735	19.4522	22.0866	23.1159	19.3286	22.866
																																						ENSG00000079435(LIPE)	2.84365	3.77795	5.25298	3.52468	3.82864	3.88316
																																						ENSG00000079459(FDFT1)	108.777	110.755	109.874	114.329	113.125	104.69
																																						ENSG00000079462(PAFAH1B3)	83.4156	82.1164	80.8717	77.4415	87.3367	81.4992
																																						ENSG00000079482(OPHN1)	10.2036	10.4656	10.7231	9.80897	10.6407	9.94839
																																						ENSG00000079616(KIF22)	72.5115	70.062	75.1747	68.6178	72.3395	69.5093
																																						ENSG00000079689(SCGN)	0	0	0.044173	0.121765	0	0
																																						ENSG00000079691(CARMIL1)	2.69691	2.7115	2.79491	3.51972	4.39335	4.0572
																																						ENSG00000079739(PGM1)	25.739	24.1244	26.8187	24.1895	27.2076	23.9461
																																						ENSG00000079785(DDX1)	76.3438	73.2193	77.4956	72.6317	73.7455	72.9731
																																						ENSG00000079805(DNM2)	49.9476	46.0842	49.9955	46.0573	51.0082	50.6392
																																						ENSG00000079819(EPB41L2)	63.5114	61.5985	62.2991	71.3528	72.2945	72.8275
																																						ENSG00000079841(RIMS1)	0.163495	0.127765	0.180787	0.207961	0.0928985	0.307021
																																						ENSG00000079931(MOXD1)	12.4634	13.1245	12.6892	28.3663	30.0724	25.6199
																																						ENSG00000079950(STX7)	29.0083	28.5086	28.6341	29.0006	28.093	33.5605
																																						ENSG00000079974(RABL2B)	3.58423	4.46969	2.77044	2.72723	3.15791	3.96535
																																						ENSG00000079999(KEAP1)	32.4305	33.023	30.5566	33.8015	38.236	37.9622
																																						ENSG00000080007(DDX43)	2.33254	2.68597	2.2178	2.90141	2.19749	2.9788
																																						ENSG00000080031(PTPRH)	3.30375	3.12689	3.47986	3.88025	4.1534	4.18768
																																						ENSG00000080166(DCT)	0.0395165	0.107479	0.0405983	0.0863336	0.10003	0.13971
																																						ENSG00000080189(SLC35C2)	21.7544	20.6173	23.0114	18.8704	21.2937	24.5561
																																						ENSG00000080200(CRYBG3)	2.27734	2.52901	2.51097	1.95143	2.0741	1.76276
																																						ENSG00000080293(SCTR)	0.036833	0	0	0	0	0.0343707
																																						ENSG00000080298(RFX3)	2.59713	3.49371	2.84769	2.02383	2.99304	2.00998
																																						ENSG00000080345(RIF1)	20.4809	22.1767	20.4561	16.9613	17.6474	18.8975
																																						ENSG00000080371(RAB21)	7.25146	8.16641	7.70296	6.67686	6.68941	6.6367
																																						ENSG00000080493(SLC4A4)	0.571174	0.618124	0.785349	0.878529	0.913085	1.12771
																																						ENSG00000080503(SMARCA2)	8.87431	11.528	9.18534	9.7806	9.83211	10.1462
																																						ENSG00000080546(SESN1)	4.16586	4.9271	4.98624	4.44874	5.80872	4.67198
																																						ENSG00000080572(PIH1D3)	0.146965	0.0548947	0.0538611	0	0.0324094	0.0486876
																																						ENSG00000080573(COL5A3)	0	0	0.020917	0	0	0
																																						ENSG00000080603(SRCAP)	58.8631	64.281	59.522	61.5109	61.5786	51.6205
																																						ENSG00000080608(PUM3)	13.0791	11.0921	12.1221	10.9068	9.32907	10.3741
																																						ENSG00000080618(CPB2)	0	0.0360003	0	0.0340048	0	0.0967946
																																						ENSG00000080644(CHRNA3)	0.11401	0.228494	0.288292	0.257118	0.062925	0.0592159
																																						ENSG00000080709(KCNN2)	0.0271731	0.0537742	0.070901	0	0.287084	0.190689
																																						ENSG00000080802(CNOT4)	7.7679	8.14535	6.79194	7.42487	6.54434	7.69943
																																						ENSG00000080815(PSEN1)	42.2994	38.8576	41.0188	36.662	42.8068	41.6392
																																						ENSG00000080819(CPOX)	18.4689	19.4113	17.1594	20.8838	20.3428	22.0727
																																						ENSG00000080822(CLDND1)	22.2198	23.0488	23.1369	26.2817	24.5584	23.2923
																																						ENSG00000080823(MOK)	19.1167	18.0965	19.9097	15.4854	16.9199	13.005
																																						ENSG00000080824(HSP90AA1)	1231.93	1224.46	1264.76	995.075	1007.84	1034.46
																																						ENSG00000080839(RBL1)	8.51423	8.17513	8.19856	6.7712	6.9252	8.21598
																																						ENSG00000080845(DLGAP4)	32.0618	32.1913	33.2513	38.2052	37.1058	36.2974
																																						ENSG00000080854(IGSF9B)	0.366873	0.283042	0.347293	0.209608	0.144238	0.220233
																																						ENSG00000080910(CFHR2)	0.0833169	0.0840989	0.125251	0.151025	0.243868	0.0969362
																																						ENSG00000080986(NDC80)	66.4204	66.0153	66.1719	60.118	65.4348	65.9107
																																						ENSG00000081014(AP4E1)	7.21659	7.47093	7.23597	6.90438	7.23743	6.54506
																																						ENSG00000081019(RSBN1)	2.46936	2.72629	2.28197	2.37015	2.55313	1.62694
																																						ENSG00000081026(MAGI3)	4.15457	4.86465	4.39501	5.44182	5.65086	4.80527
																																						ENSG00000081041(CXCL2)	140.184	119.426	137.925	117.538	108.308	115.505
																																						ENSG00000081052(COL4A4)	0.50611	0.465763	0.358722	0.871472	0.848363	0.675914
																																						ENSG00000081059(TCF7)	4.92584	4.66448	4.92893	3.85774	2.15165	2.28881
																																						ENSG00000081087(OSTM1)	27.933	29.059	28.6233	29.8999	29.4957	30.9799
																																						ENSG00000081148(IMPG2)	0.0131983	0.0268416	0.00671698	0.0426327	0.0244342	0.0754408
																																						ENSG00000081154(PCNP)	59.1072	62.2841	59.5654	62.7942	62.019	56.007
																																						ENSG00000081177(EXD2)	11.2328	10.291	11.557	11.3231	12.8524	11.1993
																																						ENSG00000081181(ARG2)	4.16632	4.10832	3.89362	3.55945	4.3342	2.82567
																																						ENSG00000081189(MEF2C)	9.28178	7.29309	9.05803	8.67935	8.37594	8.03848
																																						ENSG00000081277(PKP1)	0.0183438	0.0225873	0.0181648	0	0.018643	0
																																						ENSG00000081307(UBA5)	17.3177	17.9622	14.6804	20.952	18.8563	19.0482
																																						ENSG00000081320(STK17B)	6.62363	6.92255	7.53283	6.69555	6.71977	6.61578
																																						ENSG00000081377(CDC14B)	12.0778	12.6414	12.1524	11.1673	10.1825	10.1484
																																						ENSG00000081386(ZNF510)	2.92381	3.15686	3.51797	3.27203	4.51197	4.27212
																																						ENSG00000081479(LRP2)	0.0125229	0.0225756	0.0616105	0.0719574	0.0889947	0.0328541
																																						ENSG00000081665(ZNF506)	6.56728	5.2117	5.89054	5.70457	6.24954	3.73615
																																						ENSG00000081692(JMJD4)	3.8917	4.15669	4.84135	4.26167	5.05469	4.70688
																																						ENSG00000081721(DUSP12)	18.0296	20.5468	18.6549	19.6369	15.4429	16.6019
																																						ENSG00000081760(AACS)	8.84955	9.18989	9.51553	9.7053	10.7688	10.3831
																																						ENSG00000081791(KIAA0141)	14.8659	12.5809	14.0185	10.1531	11.0988	12.4981
																																						ENSG00000081800(SLC13A1)	0	0	0	0.0424418	0.114904	0.0537847
																																						ENSG00000081803(CADPS2)	5.5097	4.62886	4.48344	4.81831	5.95964	4.79642
																																						ENSG00000081818(PCDHB4)	0.0328975	0.0330364	0.0836678	0	0.0482853	0.0298769
																																						ENSG00000081842(PCDHA6)	0.469007	0.600674	0.606428	0.353059	0.503309	0.506513
																																						ENSG00000081853(PCDHGA2)	20.0659	21.317	18.7459	21.2996	21.7328	22.6273
																																						ENSG00000081870(HSPB11)	40.5425	40.7418	42.215	44.1131	42.3274	49.8826
																																						ENSG00000081913(PHLPP1)	3.52998	3.78026	3.76495	4.11409	3.94158	4.06042
																																						ENSG00000081923(ATP8B1)	2.0103	2.03352	2.35988	1.87831	1.55962	1.44826
																																						ENSG00000081985(IL12RB2)	0.0640746	0	0.0188924	0.0374058	0	0.105313
																																						ENSG00000082014(SMARCD3)	4.04306	5.86952	4.94159	5.5883	5.67285	5.77169
																																						ENSG00000082068(WDR70)	9.70384	8.73423	9.67646	9.22656	9.22434	8.80807
																																						ENSG00000082074(FYB)	0	0	0	0.052815	0.0266961	0.0622417
																																						ENSG00000082126(MPP4)	13.3812	13.8657	11.5833	7.39627	8.88845	8.9263
																																						ENSG00000082146(STRADB)	13.6661	13.4767	16.5568	16.9346	18.9337	15.4483
																																						ENSG00000082153(BZW1)	264.488	274.953	275.264	283.411	290.519	293.127
																																						ENSG00000082175(PGR)	0	0	0	0.0632079	0.0226389	0.0280008
																																						ENSG00000082196(C1QTNF3)	0.545376	0.431393	0.0656787	0.340623	0.382525	0.325307
																																						ENSG00000082212(ME2)	48.3257	51.9655	48.8163	49.5871	51.9575	50.5195
																																						ENSG00000082213(C5orf22)	13.2921	13.1267	13.0114	14.2931	13.6734	13.1038
																																						ENSG00000082258(CCNT2)	13.3668	13.8116	13.2229	14.8031	14.5968	13.1648
																																						ENSG00000082269(FAM135A)	16.4107	16.1103	17.9581	19.6175	20.35	17.3434
																																						ENSG00000082293(COL19A1)	0.0879943	0.371721	0.958405	0.00683808	0.0588283	0.0577167
																																						ENSG00000082397(EPB41L3)	0.411765	0.817067	0.672369	0.566992	1.05854	0.252295
																																						ENSG00000082438(COBLL1)	5.51883	7.17692	5.86265	7.44527	6.46573	7.06237
																																						ENSG00000082458(DLG3)	3.25388	3.78929	3.68062	4.29338	4.47184	4.52389
																																						ENSG00000082482(KCNK2)	1.58812	1.35662	1.19242	1.82625	2.54196	2.00611
																																						ENSG00000082497(SERTAD4)	3.1158	2.66031	2.67039	2.83833	2.606	2.36658
																																						ENSG00000082512(TRAF5)	3.91795	4.73741	4.02408	3.82746	3.39441	4.00496
																																						ENSG00000082515(MRPL22)	45.6154	45.3222	45.5991	38.2318	45.531	40.0605
																																						ENSG00000082516(GEMIN5)	15.0046	13.8362	13.7766	11.709	11.1893	11.7201
																																						ENSG00000082556(OPRK1)	0.0122332	0	0	0	0	0
																																						ENSG00000082641(NFE2L1)	81.7752	86.9887	84.6811	114.592	125.913	125.006
																																						ENSG00000082684(SEMA5B)	0	0	0.0377203	0.226676	0.0348756	0
																																						ENSG00000082701(GSK3B)	11.7572	12.5982	12.4288	12.8469	11.7017	11.1926
																																						ENSG00000082781(ITGB5)	52.8248	54.3497	54.8502	102.37	103.592	96.9858
																																						ENSG00000082805(ERC1)	14.5654	15.3936	15.7588	17.4639	14.6286	17.5114
																																						ENSG00000082898(XPO1)	125.478	126.246	121.685	107.467	111.016	115.868
																																						ENSG00000082996(RNF13)	21.9117	23.6076	21.2817	19.5871	20.9565	21.4781
																																						ENSG00000083067(TRPM3)	0.201168	0.0613814	0.00489602	0.040379	0	0.0387687
																																						ENSG00000083093(PALB2)	5.45894	4.9618	5.75608	5.38561	5.41954	5.01318
																																						ENSG00000083097(DOPEY1)	2.62707	3.35715	2.69277	3.28934	2.33318	3.46918
																																						ENSG00000083099(LYRM2)	17.7093	15.9831	15.0445	17.3697	16.2435	16.948
																																						ENSG00000083123(BCKDHB)	22.6638	20.2862	21.8235	21.5179	24.8401	19.8636
																																						ENSG00000083168(KAT6A)	5.24083	7.18111	5.71407	6.29581	5.65974	6.05129
																																						ENSG00000083223(ZCCHC6)	8.97909	9.45137	9.34789	7.46177	7.88642	9.6157
																																						ENSG00000083290(ULK2)	1.06884	1.22879	1.11247	0.999506	1.33179	0.922245
																																						ENSG00000083312(TNPO1)	50.1103	50.6931	48.6103	44.2564	48.6401	51.1733
																																						ENSG00000083444(PLOD1)	44.2328	44.8791	46.4846	44.3472	47.2647	43.7392
																																						ENSG00000083454(P2RX5)	6.3172	6.44394	6.17953	5.41233	5.94123	6.79981
																																						ENSG00000083457(ITGAE)	1.66457	1.47096	1.64714	1.79572	1.90275	1.62724
																																						ENSG00000083520(DIS3)	13.7758	12.7763	13.9539	10.4176	13.2965	12.4386
																																						ENSG00000083535(PIBF1)	5.04486	6.39545	5.8332	5.29885	4.99072	5.70641
																																						ENSG00000083544(TDRD3)	3.47904	3.90519	3.62509	3.15441	3.39464	3.52054
																																						ENSG00000083635(NUFIP1)	3.62981	4.1567	3.87082	3.34152	3.71844	3.40655
																																						ENSG00000083642(PDS5B)	7.11324	7.6113	7.05321	5.63842	5.70287	6.77004
																																						ENSG00000083720(OXCT1)	23.6483	23.4699	23.8182	21.4103	24.2412	21.5705
																																						ENSG00000083750(RRAGB)	6.14119	4.23432	4.13921	5.39401	5.84975	5.65366
																																						ENSG00000083799(CYLD)	7.67369	8.79024	9.26718	4.87396	5.22568	6.56829
																																						ENSG00000083807(SLC27A5)	5.74035	5.90485	4.71236	6.42584	6.29492	6.7696
																																						ENSG00000083812(ZNF324)	4.18129	4.21103	5.29634	5.72867	4.72355	5.33538
																																						ENSG00000083814(ZNF671)	1.66712	1.54255	1.99536	1.58153	1.82777	1.66731
																																						ENSG00000083817(ZNF416)	2.17698	1.94883	1.53068	2.30987	1.89274	2.04462
																																						ENSG00000083828(ZNF586)	8.92828	8.14771	7.84888	10.3517	7.33867	8.07402
																																						ENSG00000083844(ZNF264)	3.25074	3.19698	3.02562	1.85169	10.6227	2.16219
																																						ENSG00000083845(RPS5)	750.421	740.033	749.058	750.775	823.826	794.714
																																						ENSG00000083857(FAT1)	19.7191	18.674	20.4277	27.6274	23.65	26.1973
																																						ENSG00000083896(YTHDC1)	23.2738	22.7497	21.8047	19.9982	21.0952	21.1362
																																						ENSG00000083937(CHMP2B)	20.2849	23.2381	23.2571	25.7432	25.9953	23.3202
																																						ENSG00000084070(SMAP2)	12.6708	12.2061	14.1766	12.8203	12.2644	11.8251
																																						ENSG00000084072(PPIE)	30.812	32.3078	32.0665	34.5837	39.1137	35.1328
																																						ENSG00000084073(ZMPSTE24)	29.9242	31.2249	32.4571	33.5433	33.8539	34.048
																																						ENSG00000084090(STARD7)	47.3495	46.2818	48.8769	45.579	44.4861	47.5721
																																						ENSG00000084092(NOA1)	11.7454	12.8009	11.2808	11.5208	12.0915	10.0728
																																						ENSG00000084093(REST)	9.29635	9.38692	9.38918	8.56329	8.21207	8.12674
																																						ENSG00000084110(HAL)	0	0.0520855	0	0.0261315	0	0
																																						ENSG00000084112(SSH1)	7.21188	7.76204	6.94985	7.34428	6.65453	7.56743
																																						ENSG00000084207(GSTP1)	195.554	204.55	197.6	241.702	254.232	242.349
																																						ENSG00000084234(APLP2)	237.403	246.523	252.774	292.511	296.105	283.93
																																						ENSG00000084444(FAM234B)	5.17158	5.44433	5.38439	5.56926	5.05763	4.66052
																																						ENSG00000084453(SLCO1A2)	0.630531	0.588371	0.190615	1.25402	2.86362	1.45047
																																						ENSG00000084463(WBP11)	46.5492	47.4668	49.4634	45.7866	42.9254	44.6174
																																						ENSG00000084623(EIF3I)	169.235	174.084	176.642	180.268	178.698	184.256
																																						ENSG00000084628(NKAIN1)	0.0234323	0.219823	0.0708715	0	0.424152	0.403576
																																						ENSG00000084636(COL16A1)	1.52113	0.800078	0.957696	0.897262	1.08379	0.527615
																																						ENSG00000084652(TXLNA)	25.4538	23.0152	24.3607	23.9874	25.729	25.0044
																																						ENSG00000084676(NCOA1)	5.34652	5.12091	5.93549	5.76695	6.03198	6.49049
																																						ENSG00000084693(AGBL5)	25.7573	26.0241	26.6792	28.3426	25.5009	25.6742
																																						ENSG00000084710(EFR3B)	13.9607	13.0376	14.7382	11.9814	10.8574	10.3378
																																						ENSG00000084731(KIF3C)	18.0037	18.2237	18.8628	13.4415	15.2486	14.2003
																																						ENSG00000084733(RAB10)	109.587	112.729	108.566	96.5105	105.042	98.4841
																																						ENSG00000084734(GCKR)	0.255549	0.223643	0.3425	0	0.0228849	0.137724
																																						ENSG00000084754(HADHA)	83.3426	79.6246	86.6717	81.953	86.1127	82.3199
																																						ENSG00000084764(MAPRE3)	7.93996	9.11061	9.34529	9.31505	8.58479	9.79179
																																						ENSG00000084774(CAD)	23.9586	21.2328	22.1396	21.2668	21.8616	22.9951
																																						ENSG00000085063(CD59)	483.175	482.644	523.961	566.478	606.92	566.451
																																						ENSG00000085117(CD82)	25.8889	30.6918	26.6536	19.5509	17.6934	19.6979
																																						ENSG00000085185(BCORL1)	7.91306	7.2676	7.33817	7.64204	8.34426	8.4498
																																						ENSG00000085224(ATRX)	25.8536	24.2724	28.9346	27.7067	25.8682	25.135
																																						ENSG00000085231(AK6)	96.0636	96.0514	97.6357	85.6087	87.2495	89.044
																																						ENSG00000085274(MYNN)	8.62353	8.49603	8.61343	7.66795	9.73302	8.89052
																																						ENSG00000085276(MECOM)	10.7928	11.6148	10.3761	8.66207	8.88062	10.1033
																																						ENSG00000085365(SCAMP1)	23.6785	23.8795	24.272	25.0695	27.5836	23.8707
																																						ENSG00000085377(PREP)	32.6479	30.1258	33.4964	31.8559	33.1797	32.1445
																																						ENSG00000085382(HACE1)	8.47617	9.37882	8.9142	8.07676	8.99672	8.41576
																																						ENSG00000085415(SEH1L)	50.5302	49.0628	51.4838	37.0098	38.5366	37.7734
																																						ENSG00000085433(WDR47)	10.5657	10.1447	9.54516	9.17704	10.4354	8.99073
																																						ENSG00000085449(WDFY1)	22.5667	24.2665	24.0546	28.1853	28.6417	28.7511
																																						ENSG00000085465(OVGP1)	0.529857	0.239325	0.332928	0.93852	0.540693	0.460818
																																						ENSG00000085491(SLC25A24)	36.4967	38.3391	38.2812	32.8673	37.1761	36.1758
																																						ENSG00000085511(MAP3K4)	9.09187	8.90932	8.8593	8.0567	8.87304	8.17634
																																						ENSG00000085514(PILRA)	29.3205	26.7375	26.604	25.9723	25.5901	29.1403
																																						ENSG00000085552(IGSF9)	0.059008	0.100181	0.0290572	0.365807	0.205066	0.184601
																																						ENSG00000085563(ABCB1)	8.20889	7.77273	8.34218	6.44701	7.53061	6.97015
																																						ENSG00000085644(ZNF213)	4.38641	3.91733	4.0856	4.97912	4.53812	4.51266
																																						ENSG00000085662(AKR1B1)	47.9529	49.4866	47.1194	46.5129	46.7755	45.971
																																						ENSG00000085719(CPNE3)	68.9191	73.7204	72.2342	66.3608	63.9778	68.6152
																																						ENSG00000085721(RRN3)	19.4754	21.2716	19.1598	20.0711	20.4824	21.0391
																																						ENSG00000085733(CTTN)	75.8822	74.9343	74.5472	79.0207	77.3722	79.4064
																																						ENSG00000085741(WNT11)	0.225713	0.188294	0.159049	0.269489	0.211271	0.344632
																																						ENSG00000085760(MTIF2)	37.2584	34.6142	41.4048	31.9427	35.9568	35.1726
																																						ENSG00000085788(DDHD2)	16.8717	15.115	16.5184	18.6328	14.6844	15.7009
																																						ENSG00000085831(TTC39A)	0.972967	1.39714	2.56201	7.86103	1.67001	2.85604
																																						ENSG00000085832(EPS15)	14.7993	15.3462	14.2113	14.9351	13.0876	13.3111
																																						ENSG00000085840(ORC1)	9.14076	8.82861	8.79834	7.22317	7.66821	7.59381
																																						ENSG00000085871(MGST2)	0.747066	0.343459	1.08011	0.688726	0.615187	1.02472
																																						ENSG00000085872(CHERP)	14.1889	13.5161	13.5254	11.0527	12.5035	13.4346
																																						ENSG00000085978(ATG16L1)	11.7469	11.5528	12.3219	11.5562	10.4154	12.5363
																																						ENSG00000085982(USP40)	9.14693	8.97045	8.61987	9.0536	8.80259	10.1674
																																						ENSG00000085998(POMGNT1)	31.3001	29.8017	30.5891	36.0482	37.1076	33.2116
																																						ENSG00000085999(RAD54L)	14.8234	12.8316	16.7649	12.8436	10.6019	11.5429
																																						ENSG00000086015(MAST2)	18.9697	18.6482	18.3312	20.1917	20.0276	18.5767
																																						ENSG00000086061(DNAJA1)	126.904	121.292	122.3	115.359	120.75	123.065
																																						ENSG00000086062(B4GALT1)	17.8565	17.9175	18.6792	18.1029	18.2352	16.5656
																																						ENSG00000086065(CHMP5)	57.8758	56.4081	55.3364	57.522	59.3309	57.4888
																																						ENSG00000086102(NFX1)	7.80683	7.87203	7.70785	7.27472	7.40422	7.88896
																																						ENSG00000086159(AQP6)	0	0.0776524	0.0257676	0.0447975	0	0.150729
																																						ENSG00000086189(DIMT1)	22.6144	22.3824	22.9689	19.6348	20.0984	19.3886
																																						ENSG00000086200(IPO11)	18.1516	18.3913	18.7999	17.9288	15.6526	17.3127
																																						ENSG00000086205(FOLH1)	0.0236229	0	0	0	0	0
																																						ENSG00000086232(EIF2AK1)	72.7325	70.1011	64.1252	77.7948	76.6005	73.1219
																																						ENSG00000086288(NME8)	13.9518	17.1226	15.0055	16.026	16.842	16.6437
																																						ENSG00000086300(SNX10)	16.7714	17.4011	18.1349	14.9675	14.3336	15.2126
																																						ENSG00000086475(SEPHS1)	37.3114	33.377	32.6202	30.7983	28.1952	36.1569
																																						ENSG00000086504(MRPL28)	87.7763	79.7147	84.5769	76.4716	88.901	89.7907
																																						ENSG00000086506(HBQ1)	24.3048	17.3026	25.1204	24.3864	22.46	26.484
																																						ENSG00000086544(ITPKC)	11.7946	10.8095	11.3891	11.8688	12.453	11.6725
																																						ENSG00000086548(CEACAM6)	0	0	0	14.1559	17.6439	14.3611
																																						ENSG00000086570(FAT2)	0.0717645	0.0606804	0.0304501	0.0405594	0.02152	0.0293977
																																						ENSG00000086589(RBM22)	23.8637	24.6563	22.863	19.3201	18.0124	23.4956
																																						ENSG00000086598(TMED2)	126.79	130.019	128.159	125.552	125.083	123.158
																																						ENSG00000086619(ERO1B)	4.25647	4.8886	4.35279	4.24758	3.03985	3.6852
																																						ENSG00000086666(ZFAND6)	61.9122	66.5675	70.0681	58.2299	55.1527	53.4007
																																						ENSG00000086712(TXLNG)	15.8893	15.3448	15.3342	13.2799	14.0804	13.987
																																						ENSG00000086717(PPEF1)	0.0192204	0.0157332	0.0892309	0.115818	0.394228	0.190306
																																						ENSG00000086730(LAT2)	31.5276	30.5067	39.5102	25.8211	25.9521	19.3773
																																						ENSG00000086758(HUWE1)	44.551	43.3164	46.0472	47.2168	44.959	46.507
																																						ENSG00000086827(ZW10)	16.1554	16.9707	15.6984	14.8187	15.8646	17.1706
																																						ENSG00000086848(ALG9)	16.5567	17.5049	17.9606	19.5606	17.0537	19.2331
																																						ENSG00000086967(MYBPC2)	0	0.0116274	0.0114854	0.0114649	0	0
																																						ENSG00000086991(NOX4)	0.197886	0	0.0923674	0.223301	0.152746	0.180198
																																						ENSG00000087008(ACOX3)	10.0248	9.13968	9.44571	10.443	11.491	9.16639
																																						ENSG00000087053(MTMR2)	29.8258	31.7378	30.5917	34.6773	33.8586	35.6909
																																						ENSG00000087074(PPP1R15A)	11.081	10.9816	11.3897	10.6018	11.8719	11.7184
																																						ENSG00000087076(HSD17B14)	8.15965	8.24774	8.63632	7.90993	7.58214	7.48235
																																						ENSG00000087077(TRIP6)	45.3308	43.6169	45.4775	39.6044	40.4561	46.3283
																																						ENSG00000087085(ACHE)	2.30617	2.53866	2.68525	3.22945	3.42035	2.56741
																																						ENSG00000087086(FTL)	628.332	620.59	619.29	507.399	559.427	528.468
																																						ENSG00000087087(SRRT)	43.2006	39.4971	38.6582	37.5539	38.3609	38.3025
																																						ENSG00000087088(BAX)	55.8431	60.9259	55.9337	53.6695	52.4263	50.681
																																						ENSG00000087095(NLK)	6.97562	6.27338	7.22893	6.56416	6.76146	5.46997
																																						ENSG00000087111(PIGS)	17.4847	18.4385	18.1716	21.4865	23.6201	20.674
																																						ENSG00000087128(TMPRSS11E)	0.078466	0.0528968	0.0791866	0	0	0
																																						ENSG00000087152(ATXN7L3)	13.5703	12.9772	13.5241	12.6543	15.0089	14.6856
																																						ENSG00000087157(PGS1)	17.5025	16.0053	16.7518	16.6752	16.063	16.5152
																																						ENSG00000087191(PSMC5)	172.504	157.991	167.839	166.75	174.175	163.765
																																						ENSG00000087206(UIMC1)	14.7035	16.2958	15.7828	13.7171	12.842	13.3201
																																						ENSG00000087245(MMP2)	0.140528	0.152896	0.111577	0.56848	0.678785	0.969752
																																						ENSG00000087250(MT3)	1.73856	2.41281	2.56926	1.2381	2.29072	1.70706
																																						ENSG00000087253(LPCAT2)	0.179864	0.157155	0.11035	0.258888	0.251405	0.11223
																																						ENSG00000087258(GNAO1)	0.155077	0.0668261	0.107695	0.0326191	0.00898013	0.0187079
																																						ENSG00000087263(OGFOD1)	16.5475	14.4571	14.5161	12.1742	11.537	14.199
																																						ENSG00000087266(SH3BP2)	5.95865	5.70378	6.18468	6.62129	5.99222	5.87546
																																						ENSG00000087269(NOP14)	31.0651	28.9699	29.5605	26.5673	28.206	28.8853
																																						ENSG00000087274(ADD1)	56.5967	56.0708	56.8422	56.2714	59.0082	58.8081
																																						ENSG00000087299(L2HGDH)	6.73231	7.54709	8.57033	6.72103	5.48806	6.53854
																																						ENSG00000087301(TXNDC16)	1.49088	1.49436	1.49376	1.99747	2.08984	2.23823
																																						ENSG00000087302(C14orf166)	52.0964	46.1575	48.3182	50.0679	53.1419	54.4212
																																						ENSG00000087303(NID2)	1.05111	0.958379	0.806088	1.23981	1.56551	1.24106
																																						ENSG00000087338(GMCL1)	8.96286	9.56105	9.8233	9.05081	8.50957	9.7839
																																						ENSG00000087365(SF3B2)	63.6026	63.3897	64.4383	69.3041	68.1498	65.64
																																						ENSG00000087448(KLHL42)	18.7189	19.2105	20.4013	13.3427	14.4612	13.5709
																																						ENSG00000087460(GNAS)	531.396	521.347	506.863	527.362	551.254	541.996
																																						ENSG00000087470(DNM1L)	48.7803	50.6103	49.0577	40.5344	41.4104	40.265
																																						ENSG00000087494(PTHLH)	10.9998	10.9755	10.5042	10.4948	15.5452	10.4439
																																						ENSG00000087502(ERGIC2)	50.8428	52.9076	63.3112	47.9803	49.9898	44.7532
																																						ENSG00000087510(TFAP2C)	0.0221834	0	0	0	0	0
																																						ENSG00000087586(AURKA)	127.658	123.408	128.731	121.988	122.293	116.87
																																						ENSG00000087589(CASS4)	0.0587948	0	0	0.0190046	0	0
																																						ENSG00000087842(PIR)	13.89	14.8	10.9611	16.5599	18.4008	16.9105
																																						ENSG00000087884(AAMDC)	28.4474	32.676	38.8161	43.306	33.8662	36.8127
																																						ENSG00000087903(RFX2)	3.79322	3.73193	3.51338	3.79459	4.61193	7.64883
																																						ENSG00000087995(METTL2A)	11.3539	12.4831	13.8895	11.1194	11.0914	10.9295
																																						ENSG00000088002(SULT2B1)	2.02403	0.848143	1.86589	3.1714	1.27339	1.72673
																																						ENSG00000088035(ALG6)	21.3442	26.8174	25.6416	28.0294	28.4029	25.3687
																																						ENSG00000088038(CNOT3)	9.80592	10.0191	11.1599	9.77373	7.53617	11.323
																																						ENSG00000088053(GP6)	0.0273421	0.054148	0.0960442	0.0265181	0	0.0509607
																																						ENSG00000088179(PTPN4)	3.9024	3.39665	2.58359	3.88887	4.22029	5.04214
																																						ENSG00000088205(DDX18)	21.172	20.4562	21.2441	17.7943	18.3966	18.7532
																																						ENSG00000088247(KHSRP)	105.867	106.57	105.508	101.059	102.124	102.136
																																						ENSG00000088256(GNA11)	23.2188	22.5184	22.3485	22.4177	19.8456	21.8601
																																						ENSG00000088280(ASAP3)	7.52098	7.39096	7.30636	8.04097	7.61429	6.58825
																																						ENSG00000088298(EDEM2)	26.1943	23.2327	25.6288	27.6942	29.0666	26.8507
																																						ENSG00000088305(DNMT3B)	5.67004	5.26299	5.32527	5.54768	5.15765	5.08589
																																						ENSG00000088325(TPX2)	173.946	174.585	177.824	164.157	166.689	170.37
																																						ENSG00000088356(PDRG1)	27.2081	25.9965	29.2578	28.6749	25.996	26.3576
																																						ENSG00000088367(EPB41L1)	6.78217	6.77593	5.2229	5.49365	7.41641	5.07585
																																						ENSG00000088386(SLC15A1)	0	0	0	0.11829	0	0
																																						ENSG00000088387(DOCK9)	7.43067	7.15092	9.50709	9.68147	10.1408	7.94306
																																						ENSG00000088448(ANKRD10)	14.2037	14.3487	13.1306	17.3176	13.3696	15.2019
																																						ENSG00000088451(TGDS)	7.86921	8.54538	7.27819	7.5057	7.89325	8.55358
																																						ENSG00000088538(DOCK3)	5.49163	5.97393	4.72109	4.67749	5.69752	5.63543
																																						ENSG00000088543(C3orf18)	0.843924	0.710148	0.521026	0.529524	0.910639	0.753361
																																						ENSG00000088682(COQ9)	47.9851	46.0299	46.8676	48.5914	45.447	45.5648
																																						ENSG00000088726(TMEM40)	2.30881	2.17229	2.06821	1.15855	1.03849	0.466615
																																						ENSG00000088727(KIF9)	9.558	9.23742	11.218	21.1807	15.2191	17.3083
																																						ENSG00000088766(CRLS1)	32.3822	29.6163	30.1882	26.2291	23.0492	29.0688
																																						ENSG00000088808(PPP1R13B)	5.4386	5.04132	5.82345	5.14774	5.75283	5.57422
																																						ENSG00000088812(ATRN)	9.36754	10.0135	9.89758	9.83995	9.84486	9.06126
																																						ENSG00000088826(SMOX)	8.94663	8.15724	9.17532	9.01437	10.3191	9.74989
																																						ENSG00000088827(SIGLEC1)	0.00805225	0	0	0.0239109	0.0129015	0
																																						ENSG00000088832(FKBP1A)	194.155	197.257	190.497	172.509	166.233	169.278
																																						ENSG00000088833(NSFL1C)	29.3303	30.0708	30.3963	27.9291	29.3076	27.4779
																																						ENSG00000088836(SLC4A11)	2.6616	2.59884	2.63857	8.3751	7.80563	8.1274
																																						ENSG00000088854(C20orf194)	4.39072	4.27337	4.05164	4.97093	4.90963	4.28102
																																						ENSG00000088876(ZNF343)	4.45736	5.54792	4.56502	3.80044	4.21222	4.3653
																																						ENSG00000088881(EBF4)	0.0959158	0.25415	0.242304	0.247224	0.198971	0.11051
																																						ENSG00000088882(CPXM1)	0.0443782	0.0432746	0.0654221	0.221244	0	0
																																						ENSG00000088888(MAVS)	11.7235	11.4524	11.7749	11.7153	10.9774	11.0282
																																						ENSG00000088899(LZTS3)	2.03857	1.92894	1.61379	2.82051	2.71058	2.3825
																																						ENSG00000088930(XRN2)	41.9881	42.5033	40.816	38.2543	40.0264	37.6498
																																						ENSG00000088970(KIZ)	2.52923	2.66368	2.82325	2.7358	2.66635	3.65109
																																						ENSG00000088986(DYNLL1)	440.341	440.957	453.749	425.75	440.812	435.299
																																						ENSG00000088992(TESC)	0.369545	0.593319	0.233126	0.508246	0.708002	0.765651
																																						ENSG00000089006(SNX5)	67.6719	63.3039	62.4265	66.7919	66.0905	68.7294
																																						ENSG00000089009(RPL6)	1158.29	1113.24	1118.43	995.336	1085.86	1061.04
																																						ENSG00000089022(MAPKAPK5)	24.8256	24.704	23.5157	22.9448	21.8836	21.6168
																																						ENSG00000089041(P2RX7)	0.163863	0.146247	0.0830092	0.0436041	0.0445065	0.0496898
																																						ENSG00000089048(ESF1)	9.74294	10.6511	11.1708	9.21505	8.20436	9.45441
																																						ENSG00000089050(RBBP9)	9.87802	10.8638	10.7758	10.8573	10.5911	10.5358
																																						ENSG00000089053(ANAPC5)	69.7506	70.7601	67.1357	61.0631	64.0188	62.8004
																																						ENSG00000089057(SLC23A2)	8.18199	8.43361	9.06906	7.65328	8.75249	8.00065
																																						ENSG00000089060(SLC8B1)	5.82681	4.70916	4.99262	5.41481	5.91539	4.86941
																																						ENSG00000089063(TMEM230)	59.9343	65.2124	65.0955	65.3665	68.1921	66.9172
																																						ENSG00000089091(DZANK1)	0.932412	0.981627	0.867772	0.924778	0.644495	0.654168
																																						ENSG00000089094(KDM2B)	7.60381	9.48426	8.08646	7.58254	8.6125	8.08983
																																						ENSG00000089101(CFAP61)	0.215023	0	0.266015	0	0.101377	0
																																						ENSG00000089116(LHX5)	0.0214728	0	0.0854542	0.126825	0.0222615	0.103765
																																						ENSG00000089123(TASP1)	5.17126	5.21733	5.09307	5.75438	4.86832	5.12299
																																						ENSG00000089127(OAS1)	1.44165	0.899463	1.63758	1.00199	1.24555	0.821469
																																						ENSG00000089154(GCN1)	38.6618	37.5449	36.6818	38.0008	39.0783	39.4591
																																						ENSG00000089157(RPLP0)	2103.3	2019.26	2072.04	2050.6	2179.76	2098.94
																																						ENSG00000089159(PXN)	160.576	151.97	154.774	130.2	126.653	138.244
																																						ENSG00000089163(SIRT4)	1.38694	2.13678	1.5102	1.43039	1.36717	1.55003
																																						ENSG00000089169(RPH3A)	0.165454	0	0.0114789	0	0.0340238	0.021054
																																						ENSG00000089177(KIF16B)	4.2912	4.27821	3.92794	6.19486	6.25455	6.43995
																																						ENSG00000089195(TRMT6)	20.2656	19.3224	19.5199	16.504	15.9115	16.6693
																																						ENSG00000089199(CHGB)	3.34297	4.10018	3.73997	4.14489	5.15206	4.76737
																																						ENSG00000089220(PEBP1)	98.5659	99.0344	98.7424	94.0395	99.7019	96.7558
																																						ENSG00000089234(BRAP)	11.7178	11.7025	11.7004	11.3539	11.8832	12.5045
																																						ENSG00000089248(ERP29)	49.7848	51.2267	52.2706	48.7302	48.986	46.704
																																						ENSG00000089250(NOS1)	0.00389392	0	0	0	0	0
																																						ENSG00000089280(FUS)	251.19	250.021	250.36	232.007	241.386	245.3
																																						ENSG00000089289(IGBP1)	51.6664	50.7003	48.9468	49.8291	53.2196	51.6062
																																						ENSG00000089327(FXYD5)	215.719	220.305	211.751	166.086	179.418	171.547
																																						ENSG00000089335(ZNF302)	18.9602	20.3129	18.6934	17.9542	17.0804	16.029
																																						ENSG00000089351(GRAMD1A)	39.2275	37.0276	36.6212	49.3479	50.3128	49.0274
																																						ENSG00000089356(FXYD3)	0	0	0	1.416	0	0.0449408
																																						ENSG00000089486(CDIP1)	8.989	7.98861	9.41547	8.88965	8.38488	9.00714
																																						ENSG00000089505(CMTM1)	101.492	97.6788	94.5796	95.1702	115.069	105.844
																																						ENSG00000089558(KCNH4)	0	0.0166097	0	0.0505598	0.0175044	0
																																						ENSG00000089597(GANAB)	155.445	154.59	155.836	160.975	167.2	159.483
																																						ENSG00000089682(RBM41)	9.64365	8.35893	12.2382	13.5662	9.57892	11.0023
																																						ENSG00000089685(BIRC5)	94.4505	98.6333	95.4748	87.0993	92.0749	88.0137
																																						ENSG00000089692(LAG3)	0.156872	0.191102	0.391727	0.310912	0.357297	0.194385
																																						ENSG00000089693(MLF2)	192.343	181.47	182.979	187.55	196.142	192.245
																																						ENSG00000089723(OTUB2)	12.8684	13.4258	13.7043	15.4642	14.8654	16.6607
																																						ENSG00000089737(DDX24)	107.401	103.771	110.071	93.7768	100.665	95.0754
																																						ENSG00000089775(ZBTB25)	4.44661	4.59965	3.72233	3.25157	4.15768	3.04394
																																						ENSG00000089818(NECAP1)	22.3689	23.6858	22.3042	20.4739	24.0173	22.7654
																																						ENSG00000089820(ARHGAP4)	9.56837	9.33802	9.72291	10.2464	9.649	11.151
																																						ENSG00000089847(ANKRD24)	0.827156	0.678737	0.898943	1.01861	0.836579	0.71937
																																						ENSG00000089876(DHX32)	12.5024	12.5617	12.1998	14.5737	16.408	13.8901
																																						ENSG00000089902(RCOR1)	23.1674	23.5065	24.1886	17.8364	19.52	18.2422
																																						ENSG00000089916(GPATCH2L)	25.8456	23.2887	23.7349	21.4895	24.597	22.1954
																																						ENSG00000090006(LTBP4)	71.1464	65.7431	71.854	65.808	66.3435	65.675
																																						ENSG00000090013(BLVRB)	133.938	118.393	129.922	132.311	141.44	136.297
																																						ENSG00000090020(SLC9A1)	8.57121	8.55106	8.10171	9.39799	9.31719	11.0772
																																						ENSG00000090054(SPTLC1)	64.8629	68.9343	65.5711	62.8898	62.9437	64.296
																																						ENSG00000090060(PAPOLA)	97.0074	100.014	97.3557	79.7998	78.8506	77.0196
																																						ENSG00000090061(CCNK)	33.9287	36.1578	34.6668	36.6811	30.5469	33.3069
																																						ENSG00000090097(PCBP4)	38.962	42.0136	40.6904	48.5774	48.5865	42.5635
																																						ENSG00000090238(YPEL3)	4.21306	4.21804	4.87833	4.10559	2.9508	4.63265
																																						ENSG00000090263(MRPS33)	40.2764	37.2346	43.3588	51.0264	35.9439	39.0908
																																						ENSG00000090266(NDUFB2)	206.844	212.688	223.354	225.246	230.627	218.82
																																						ENSG00000090273(NUDC)	190.029	188.624	183.625	171.551	180.719	176.261
																																						ENSG00000090316(MAEA)	100.168	95.2253	93.3136	73.7057	78.7662	72.4921
																																						ENSG00000090339(ICAM1)	3.64872	3.54024	3.44204	5.83762	4.87362	4.49092
																																						ENSG00000090372(STRN4)	22.8596	20.996	19.8531	22.5432	22.642	24.7275
																																						ENSG00000090376(IRAK3)	0.0680445	0.0906405	0.237166	0.10773	0.0709075	0.0530041
																																						ENSG00000090382(LYZ)	0	0.0489809	0.111439	0.533129	0.297392	0
																																						ENSG00000090402(SI)	0	0.00794579	0	0	0	0
																																						ENSG00000090432(MUL1)	20.3715	17.7944	19.0802	14.7794	16.8164	18.0682
																																						ENSG00000090447(TFAP4)	8.54224	8.1555	7.8828	6.13491	5.68674	5.31465
																																						ENSG00000090470(PDCD7)	15.0182	13.7465	13.5119	15.7416	14.323	14.6103
																																						ENSG00000090487(SPG21)	55.591	58.2156	56.4013	55.8222	53.2977	54.6301
																																						ENSG00000090512(FETUB)	0.211692	0.0659166	0.0649335	0.0626764	0.0445398	0
																																						ENSG00000090520(DNAJB11)	55.1015	51.9505	54.3636	54.6202	52.5657	57.6898
																																						ENSG00000090530(P3H2)	9.02404	9.44787	9.54824	17.7615	20.1379	17.8141
																																						ENSG00000090534(THPO)	0	0.050774	0.0518699	0	0.0950978	0
																																						ENSG00000090539(CHRD)	0.074636	0.175175	0.105361	0.108899	0.230086	0.231245
																																						ENSG00000090554(FLT3LG)	0.599507	0.830488	1.32949	1.12169	0.609957	0.491331
																																						ENSG00000090565(RAB11FIP3)	11.9328	11.4363	13.2821	10.8448	11.0314	11.505
																																						ENSG00000090581(GNPTG)	12.3636	8.79779	11.9101	11.7316	18.4027	12.0757
																																						ENSG00000090612(ZNF268)	13.6646	14.4491	13.3248	15.4328	13.5765	13.5266
																																						ENSG00000090615(GOLGA3)	8.80396	8.80734	8.52244	9.76753	9.58715	9.0642
																																						ENSG00000090621(PABPC4)	121.645	122.93	129.254	118.909	116.232	120.989
																																						ENSG00000090661(CERS4)	0.550224	0.70693	0.671852	1.72124	1.08258	0.942615
																																						ENSG00000090686(USP48)	22.4559	23.2866	20.2847	21.6661	22.4558	22.8415
																																						ENSG00000090776(EFNB1)	5.36748	4.82712	5.06206	4.89379	4.78623	3.98436
																																						ENSG00000090857(PDPR)	15.4274	16.1078	15.6406	12.8917	12.751	16.963
																																						ENSG00000090861(AARS)	48.6771	52.7035	52.3958	55.9784	59.6773	56.8515
																																						ENSG00000090863(GLG1)	46.661	47.5989	48.3803	50.5515	45.1715	47.1453
																																						ENSG00000090889(KIF4A)	38.7499	39.7144	40.5259	35.7066	36.4177	38.6457
																																						ENSG00000090905(TNRC6A)	16.9458	15.7241	16.0095	15.6896	16.184	15.104
																																						ENSG00000090924(PLEKHG2)	19.1084	20.9629	24.0793	21.1992	25.258	19.8699
																																						ENSG00000090932(DLL3)	22.6861	21.944	24.1166	20.9566	21.6595	22.854
																																						ENSG00000090971(NAT14)	26.6404	26.0965	29.2123	40.0919	42.2324	35.963
																																						ENSG00000090975(PITPNM2)	4.27585	3.54393	3.76213	3.67779	3.97221	4.18677
																																						ENSG00000090989(EXOC1)	10.1655	10.7987	9.48293	10.2105	10.4096	11.2904
																																						ENSG00000091009(RBM27)	19.4007	20.2927	21.2781	17.6706	17.0502	18.1726
																																						ENSG00000091039(OSBPL8)	38.4441	48.7478	40.9875	34.8998	43.0428	40.1227
																																						ENSG00000091073(DTX2)	16.4375	15.417	13.6782	15.1134	17.1867	15.5382
																																						ENSG00000091106(NLRC4)	0.0974469	0.0979185	0.159816	0.0655603	0.0133948	0.0625668
																																						ENSG00000091127(PUS7)	12.7393	12.6032	13.4205	9.71762	10.6089	12.6333
																																						ENSG00000091128(LAMB4)	0.00772287	0	0.00783345	0.0467935	0.0410146	0.0486004
																																						ENSG00000091129(NRCAM)	3.7587	3.67143	3.7042	2.47791	3.24331	2.46124
																																						ENSG00000091136(LAMB1)	42.0236	42.279	41.147	93.7871	102.466	94.8418
																																						ENSG00000091137(SLC26A4)	0.221961	0.488283	0.213175	0.268105	0.318379	0.134065
																																						ENSG00000091140(DLD)	97.4353	105.376	104.836	113.357	106.676	97.9215
																																						ENSG00000091157(WDR7)	4.44854	4.07604	4.13472	3.83244	4.75805	4.12674
																																						ENSG00000091164(TXNL1)	58.5762	57.1664	58.605	58.1736	62.7264	60.5991
																																						ENSG00000091181(IL5RA)	0	0	0.0180857	0	0	0
																																						ENSG00000091262(ABCC6)	1.10772	1.22443	1.06269	2.08129	1.1064	1.46271
																																						ENSG00000091317(CMTM6)	54.9853	59.0139	55.3731	58.9831	61.1661	57.6273
																																						ENSG00000091409(ITGA6)	182.03	190.339	186.251	116.906	123.561	115.584
																																						ENSG00000091428(RAPGEF4)	1.15011	1.58399	1.29894	1.12424	1.13931	0.988761
																																						ENSG00000091436(MAP3K20)	12.685	12.7074	12.9416	18.3739	17.2298	16.6462
																																						ENSG00000091483(FH)	52.4095	53.3391	49.4798	45.2513	46.341	48.1048
																																						ENSG00000091490(SEL1L3)	25.787	25.8778	26.7907	35.9709	38.3644	35.929
																																						ENSG00000091513(TF)	0	0.0172845	0	0	0.087557	0.348578
																																						ENSG00000091527(CDV3)	104.025	104.886	105.229	90.9523	90.2752	90.603
																																						ENSG00000091536(MYO15A)	0.0227174	0.0888108	0.0889899	0.137062	0.0238007	0.0424334
																																						ENSG00000091542(ALKBH5)	50.0392	48.4406	48.4791	47.5753	46.4473	45.8935
																																						ENSG00000091583(APOH)	0	0.103442	0	0	0.105962	0
																																						ENSG00000091592(NLRP1)	6.2793	5.85333	5.95464	6.43665	6.75669	6.40967
																																						ENSG00000091622(PITPNM3)	0.183622	0.112045	0.100195	0.081174	0.0839877	0.158394
																																						ENSG00000091640(SPAG7)	24.8807	22.6431	24.5198	25.6269	25.1751	24.8953
																																						ENSG00000091651(ORC6)	21.5952	20.514	20.3694	18.896	17.4914	18.1092
																																						ENSG00000091656(ZFHX4)	6.60642	6.62783	6.60557	7.09193	6.1805	6.92427
																																						ENSG00000091664(SLC17A6)	0.0145174	0.0146853	0	0.0134098	0	0
																																						ENSG00000091732(ZC3HC1)	19.8264	20.3791	20.5833	15.7025	17.5483	15.6835
																																						ENSG00000091831(ESR1)	0.0625238	0.0804829	0.136357	0.0669525	0.110085	0.419804
																																						ENSG00000091844(RGS17)	15.7489	18.1167	17.2369	13.2663	13.4785	12.5269
																																						ENSG00000091879(ANGPT2)	0.0094067	0.0385404	0.0195466	0.00883189	0.0314163	0.0248994
																																						ENSG00000091947(TMEM101)	19.1927	19.8738	20.1838	24.1663	27.4573	24.582
																																						ENSG00000091972(CD200)	0.713153	0.349965	0.431581	0.136515	0.629096	0.560673
																																						ENSG00000091986(CCDC80)	4.51281	4.00889	3.72629	2.67912	2.81976	2.67059
																																						ENSG00000092009(CMA1)	0	0	0	0	0.274879	0
																																						ENSG00000092010(PSME1)	56.8545	54.0523	53.1211	62.2148	61.6055	61.7866
																																						ENSG00000092020(PPP2R3C)	12.3328	13.4695	13.7862	13.1139	13.8369	15.7197
																																						ENSG00000092036(HAUS4)	33.0043	32.7806	31.4391	45.4344	38.6534	36.1268
																																						ENSG00000092051(JPH4)	4.86792	4.6941	4.77867	4.62945	5.41214	5.60253
																																						ENSG00000092067(CEBPE)	0	0.0346241	0	0	0	0
																																						ENSG00000092068(SLC7A8)	0	0.0188943	0.0539169	0.137178	0.109194	0.0328746
																																						ENSG00000092094(OSGEP)	7.82902	6.71078	6.09295	8.14397	11.0015	8.67092
																																						ENSG00000092096(SLC22A17)	1.04409	1.00464	0.973233	1.33799	1.16792	1.08528
																																						ENSG00000092098(RNF31)	13.2049	14.4758	13.2306	11.9424	12.2627	11.4481
																																						ENSG00000092108(SCFD1)	22.3131	23.0676	20.6551	20.0213	21.0711	22.5812
																																						ENSG00000092140(G2E3)	14.8965	15.0969	14.1431	14.1175	12.637	11.7926
																																						ENSG00000092148(HECTD1)	17.9789	17.8958	18.0697	17.1726	18.9087	18.4743
																																						ENSG00000092199(HNRNPC)	429.289	420.433	421.956	360.078	413.373	404.715
																																						ENSG00000092200(RPGRIP1)	0	0.0187246	0	0	0	0
																																						ENSG00000092201(SUPT16H)	46.391	43.9309	44.1044	40.1214	42.7371	44.3384
																																						ENSG00000092203(TOX4)	17.6755	15.6226	14.1269	14.2366	13.989	13.4789
																																						ENSG00000092208(GEMIN2)	11.119	10.6739	9.66792	8.55732	9.08646	8.7922
																																						ENSG00000092295(TGM1)	1.37724	0.221103	0.0554947	0.138661	0.156233	0.578691
																																						ENSG00000092330(TINF2)	9.4148	10.2025	11.5261	10.0768	9.41919	8.08599
																																						ENSG00000092345(DAZL)	0	0	0.0216713	0	0	0
																																						ENSG00000092421(SEMA6A)	0.643878	0.887995	1.40315	0.661283	0.8932	1.84046
																																						ENSG00000092439(TRPM7)	11.5765	12.329	11.8269	9.92595	10.189	11.697
																																						ENSG00000092445(TYRO3)	12.927	11.7156	12.4712	11.1105	11.5311	11.2812
																																						ENSG00000092470(WDR76)	25.1534	22.0463	22.6211	19.5045	22.1142	20.9854
																																						ENSG00000092529(CAPN3)	0.358921	0.385446	0.207714	0.402936	0.179841	0.254623
																																						ENSG00000092531(SNAP23)	28.1618	28.7958	29.0062	28.1737	26.0815	30.7724
																																						ENSG00000092607(TBX15)	0	0.0556493	0	0	0	0
																																						ENSG00000092621(PHGDH)	48.592	47.9565	49.6319	44.8347	43.8436	49.2872
																																						ENSG00000092758(COL9A3)	0.0221147	0.0630829	0.182283	0.255291	0	0
																																						ENSG00000092820(EZR)	263.656	258.744	264.056	260.444	271.769	268.827
																																						ENSG00000092841(MYL6)	695.885	697.203	696.062	714.595	781.099	792.52
																																						ENSG00000092847(AGO1)	9.81396	10.0566	9.62314	9.82556	8.69129	10.3341
																																						ENSG00000092850(TEKT2)	0.0300949	0	0	0	0	0
																																						ENSG00000092853(CLSPN)	22.6858	21.5524	22.4664	22.2853	23.0226	22.08
																																						ENSG00000092871(RFFL)	15.3473	18.1339	16.6556	14.9371	14.6571	16.2628
																																						ENSG00000092929(UNC13D)	0.743647	0.448773	0.669228	0.550245	0.762606	0.336066
																																						ENSG00000092931(MFSD11)	66.6741	66.6165	73.5797	60.8755	74.4699	73.116
																																						ENSG00000092964(DPYSL2)	19.2824	19.9874	19.9746	22.5527	20.4603	22.1482
																																						ENSG00000092969(TGFB2)	2.34089	1.72403	2.62502	6.40406	6.14072	5.73382
																																						ENSG00000092978(GPATCH2)	6.02137	5.25841	5.56219	4.60767	5.07963	4.92148
																																						ENSG00000093000(NUP50)	28.483	26.9291	30.4252	23.9704	25.3591	23.0645
																																						ENSG00000093009(CDC45)	23.3542	20.588	23.1902	21.6968	22.4735	22.4033
																																						ENSG00000093010(COMT)	63.4004	66.8499	56.564	63.4286	64.3137	60.9257
																																						ENSG00000093072(CECR1)	0.0156648	0	0.0157579	0	0	0
																																						ENSG00000093144(ECHDC1)	56.3788	52.4106	57.3582	56.8924	55.1657	59.8032
																																						ENSG00000093167(LRRFIP2)	25.5994	25.9242	25.0481	26.3145	30.0543	29.6862
																																						ENSG00000093183(SEC22C)	22.2689	21.1811	26.1201	24.5378	24.1898	24.1503
																																						ENSG00000093217(XYLB)	5.99024	5.6385	5.18177	4.1846	5.66968	4.95398
																																						ENSG00000094631(HDAC6)	10.6802	13.0003	11.3286	12.4902	12.0031	14.1524
																																						ENSG00000094804(CDC6)	16.5624	14.9819	16.4314	12.941	15.2744	12.8068
																																						ENSG00000094841(UPRT)	9.23827	9.08991	9.15426	9.55694	8.45021	9.4933
																																						ENSG00000094880(CDC23)	23.5814	26.1552	26.6335	23.5086	21.6714	23.3728
																																						ENSG00000094914(AAAS)	41.7964	36.1868	39.2274	37.4614	37.6249	39.8881
																																						ENSG00000094916(CBX5)	56.9835	65.1359	63.2775	47.8507	49.3366	46.5564
																																						ENSG00000094975(SUCO)	9.60924	9.82905	9.92001	8.12422	8.46159	8.45711
																																						ENSG00000095002(MSH2)	28.8026	28.6681	29.2305	24.7012	24.2978	24.5175
																																						ENSG00000095015(MAP3K1)	2.33414	2.55438	2.47526	2.29238	2.26875	2.48019
																																						ENSG00000095059(DHPS)	42.8412	46.4987	47.4154	47.7035	49.1659	50.4927
																																						ENSG00000095066(HOOK2)	7.96628	7.38136	7.55888	9.07767	8.59352	9.81778
																																						ENSG00000095110(NXPE1)	0	0	0.169099	0	0	0
																																						ENSG00000095139(ARCN1)	82.2117	84.0309	85.1003	93.9097	92.6383	92.0288
																																						ENSG00000095203(EPB41L4B)	6.12141	6.38721	5.45979	19.4445	18.5634	18.7287
																																						ENSG00000095209(TMEM38B)	20.4968	21.1492	21.792	18.0379	20.8028	23.2773
																																						ENSG00000095261(PSMD5)	30.5624	30.5834	31.9771	30.7259	29.7476	31.4226
																																						ENSG00000095303(PTGS1)	0	0.0510044	0.0116488	0.0338489	0.0826754	0
																																						ENSG00000095319(NUP188)	38.92	38.0816	37.8928	36.1197	38.2314	37.3725
																																						ENSG00000095321(CRAT)	23.85	25.5472	22.9918	25.9668	26.7558	27.6553
																																						ENSG00000095370(SH2D3C)	0.530501	0.332683	0.540157	0.381464	0.22961	0.233614
																																						ENSG00000095380(NANS)	59.9009	54.3353	59.1174	48.1081	43.8508	53.7357
																																						ENSG00000095383(TBC1D2)	4.51013	3.95981	3.94462	2.76952	2.92667	3.16825
																																						ENSG00000095397(WHRN)	4.93787	6.54068	5.7039	3.92744	6.23467	4.08447
																																						ENSG00000095464(PDE6C)	0	0	0	0	0.0264629	0.0246626
																																						ENSG00000095485(CWF19L1)	13.0159	12.6513	13.4243	13.1925	13.0067	12.0751
																																						ENSG00000095539(SEMA4G)	3.08708	1.74297	3.23954	3.77467	3.79944	2.66822
																																						ENSG00000095564(BTAF1)	13.2457	13.1055	13.5784	11.7351	11.8677	11.511
																																						ENSG00000095574(IKZF5)	4.54579	4.83996	4.41836	4.53456	4.0214	4.4603
																																						ENSG00000095587(TLL2)	0.374034	0.590153	0.461307	0.230443	0.377214	0.539328
																																						ENSG00000095596(CYP26A1)	0	0	0	0.0583669	0.152286	0.17023
																																						ENSG00000095637(SORBS1)	0.295138	0.299422	0.309636	0.246482	0.424485	0.325544
																																						ENSG00000095739(BAMBI)	0.676671	0.802159	0.316406	0.235878	0.3889	0.26478
																																						ENSG00000095752(IL11)	2.88091	2.07406	1.5729	1.0115	2.19666	1.05087
																																						ENSG00000095787(WAC)	31.1114	31.7897	32.7307	29.9457	28.6409	30.4939
																																						ENSG00000095794(CREM)	19.2405	16.8873	21.4264	19.0818	17.8407	16.1762
																																						ENSG00000095906(NUBP2)	45.6302	41.7908	46.3938	44.4536	44.5019	46.6944
																																						ENSG00000095917(TPSD1)	0	0.0789166	0.0867903	0	0	0
																																						ENSG00000095932(SMIM24)	0.0666465	0.038644	0	0.0381179	0	0
																																						ENSG00000095951(HIVEP1)	3.90881	5.85073	4.27555	4.4092	4.01148	4.06568
																																						ENSG00000096006(CRISP3)	0	0	0	0	0.0505782	0
																																						ENSG00000096060(FKBP5)	16.8771	16.3312	16.8386	13.2928	15.2521	13.4614
																																						ENSG00000096063(SRPK1)	43.8407	43.1433	44.1209	39.1407	38.8685	42.7956
																																						ENSG00000096070(BRPF3)	9.46155	9.44861	8.89251	7.91456	9.92079	8.66277
																																						ENSG00000096080(MRPS18A)	41.4522	37.8932	41.3997	45.3744	48.2795	49.8961
																																						ENSG00000096088(PGC)	0	0.117636	0	0.118421	0.0634125	0
																																						ENSG00000096092(TMEM14A)	111.532	117.364	121.819	108.044	104.961	97.6967
																																						ENSG00000096093(EFHC1)	18.2241	17.2483	18.5019	21.7732	21.0769	19.2339
																																						ENSG00000096384(HSP90AB1)	916.594	888.881	914.154	892.905	924.895	943.465
																																						ENSG00000096401(CDC5L)	17.8123	18.6998	17.8338	17.3705	16.2899	17.1851
																																						ENSG00000096433(ITPR3)	27.3141	26.1389	25.8597	23.9819	25.2526	25.3812
																																						ENSG00000096654(ZNF184)	5.39835	6.1144	6.1924	5.35854	5.83852	6.59314
																																						ENSG00000096696(DSP)	11.4254	12.0322	11.982	20.4696	21.8061	20.862
																																						ENSG00000096717(SIRT1)	10.9018	12.4832	12.5257	11.5601	11.7455	11.2984
																																						ENSG00000096746(HNRNPH3)	144.317	143.265	141.384	134.67	148.004	139.814
																																						ENSG00000096872(IFT74)	7.85535	9.83423	11.5267	7.83416	7.14238	6.7975
																																						ENSG00000096968(JAK2)	4.16541	4.48054	4.22326	5.44517	5.14779	5.24692
																																						ENSG00000096996(IL12RB1)	0.0590176	0	0	0	0	0
																																						ENSG00000097007(ABL1)	13.3184	13.003	13.8733	15.3173	15.5772	14.5083
																																						ENSG00000097021(ACOT7)	110.317	109.17	112.708	104.728	106.412	101.099
																																						ENSG00000097033(SH3GLB1)	24.6608	26.8383	25.7301	27.4524	25.3355	30.3562
																																						ENSG00000097046(CDC7)	15.6463	15.47	15.5441	13.0915	12.619	13.6636
																																						ENSG00000097096(SYDE2)	2.84997	2.94527	2.86727	2.91378	2.82633	3.04675
																																						ENSG00000099139(PCSK5)	0.0196217	0.0339026	0.0168757	0.402514	0.216097	0.143669
																																						ENSG00000099194(SCD)	163.232	172.052	172.301	151.413	150.034	148.404
																																						ENSG00000099203(TMED1)	19.4037	17.6412	20.6729	23.6702	20.9888	21.4286
																																						ENSG00000099204(ABLIM1)	5.00381	4.65983	4.43949	8.7986	10.8216	9.54928
																																						ENSG00000099219(ERMP1)	15.9406	16.3532	16.0285	16.7511	16.6772	16.9019
																																						ENSG00000099246(RAB18)	15.0648	15.5967	17.7391	19.1929	20.0575	18.8767
																																						ENSG00000099250(NRP1)	1.34992	1.64136	1.1695	8.78799	11.5064	10.1184
																																						ENSG00000099256(PRTFDC1)	37.0985	30.1444	32.2522	46.1019	36.8258	34.5763
																																						ENSG00000099260(PALMD)	0.019753	0	0	0	0	0
																																						ENSG00000099282(TSPAN15)	21.2738	21.1495	18.9637	70.2536	74.6781	79.1871
																																						ENSG00000099284(H2AFY2)	1.38275	0.992029	1.34649	0.839113	0.577976	0.701135
																																						ENSG00000099290(WASHC2A)	10.2553	11.5467	10.5128	12.7755	10.0196	11.3044
																																						ENSG00000099308(MAST3)	2.88953	2.51363	2.57367	3.099	2.91467	2.61191
																																						ENSG00000099326(MZF1)	2.83958	1.50733	1.92981	1.78276	2.25011	2.72476
																																						ENSG00000099330(OCEL1)	4.57005	6.40809	5.39074	11.4805	9.67349	6.51954
																																						ENSG00000099331(MYO9B)	24.358	24.1653	23.1531	24.2138	20.9714	23.1231
																																						ENSG00000099337(KCNK6)	7.85434	8.87791	8.39428	10.8315	10.9006	10.4868
																																						ENSG00000099338(CATSPERG)	1.15646	0.478626	1.17322	1.01312	0.77454	0.71152
																																						ENSG00000099341(PSMD8)	511.369	496.875	516.116	520.302	527.087	514.216
																																						ENSG00000099364(FBXL19)	16.0428	17.4258	18.9619	14.3525	14.2169	18.6276
																																						ENSG00000099365(STX1B)	0.429145	0.416983	0.291086	0.156851	0.24903	0.388098
																																						ENSG00000099377(HSD3B7)	3.8828	3.20395	3.69125	3.37866	3.14026	3.28914
																																						ENSG00000099381(SETD1A)	7.67295	7.19548	7.35905	7.20879	7.71702	7.03338
																																						ENSG00000099385(BCL7C)	54.056	52.6561	56.0045	57.0631	53.6495	54.5515
																																						ENSG00000099399(MAGEB2)	0	0.0352837	0	0	0	0
																																						ENSG00000099617(EFNA2)	2.18209	1.92669	2.73813	3.61538	1.67062	1.72925
																																						ENSG00000099622(CIRBP)	89.4156	89.8028	94.5379	110.856	112.915	109.612
																																						ENSG00000099624(ATP5D)	226.878	216.576	219.512	214.201	218.857	201.755
																																						ENSG00000099625(CBARP)	5.25135	4.37979	4.32286	4.4995	3.92591	4.6822
																																						ENSG00000099769(IGFALS)	15.1832	14.7141	15.3053	14.2539	13.5731	14.6037
																																						ENSG00000099783(HNRNPM)	168.654	159.299	173.327	185.548	178.465	185.026
																																						ENSG00000099785(MARCH2)	18.8367	16.8874	17.0782	32.0059	25.9845	25.4381
																																						ENSG00000099795(NDUFB7)	313.206	304.319	297.639	329.71	388.161	355.215
																																						ENSG00000099797(TECR)	122.719	119.676	120.93	121.558	122.301	125.012
																																						ENSG00000099800(TIMM13)	68.1058	63.7188	64.9458	65.7632	66.6443	68.912
																																						ENSG00000099804(CDC34)	83.1744	79.2682	81.8966	85.8599	90.3467	90.7317
																																						ENSG00000099810(MTAP)	34.1297	34.9085	38.4797	32.4698	30.0184	31.375
																																						ENSG00000099812(MISP)	1.21858	1.04973	0.986974	4.60698	4.39523	4.78861
																																						ENSG00000099814(CEP170B)	10.8292	10.4452	10.3945	10.2779	11.0648	10.7379
																																						ENSG00000099817(POLR2E)	112.595	105.191	114.605	104.384	112.394	116.782
																																						ENSG00000099821(POLRMT)	34.167	33.0172	32.3982	33.1629	33.8119	33.0583
																																						ENSG00000099822(HCN2)	10.504	9.57704	9.6583	10.2545	11.0376	10.9904
																																						ENSG00000099834(CDHR5)	0.0143291	0.0378956	0.0144954	0.0147944	0.0202107	0.0461649
																																						ENSG00000099840(IZUMO4)	0.412302	0.254919	0.268044	0.331999	0.854643	0.89282
																																						ENSG00000099849(RASSF7)	11.0338	11.8853	10.7975	11.1083	12.0364	12.103
																																						ENSG00000099860(GADD45B)	24.3615	24.7761	25.74	30.4622	24.4848	28.2309
																																						ENSG00000099864(PALM)	6.42456	5.55124	6.43062	13.9177	12.7354	13.7138
																																						ENSG00000099866(MADCAM1)	0.284704	0.395258	0.259766	0.636395	0.581389	0.310683
																																						ENSG00000099875(MKNK2)	43.2715	33.15	37.8649	46.8726	46.6474	39.9117
																																						ENSG00000099889(ARVCF)	7.17412	6.74972	6.43839	5.20314	7.33946	7.24213
																																						ENSG00000099899(TRMT2A)	13.2354	10.6841	11.3241	11.2878	13.2295	11.1569
																																						ENSG00000099901(RANBP1)	239.281	248.873	249.085	231.673	213.853	217.845
																																						ENSG00000099904(ZDHHC8)	11.4814	11.8187	9.70986	12.3509	14.3055	11.405
																																						ENSG00000099910(KLHL22)	6.74076	9.16282	6.12313	10.1181	9.51787	7.5879
																																						ENSG00000099917(MED15)	36.9582	36.587	35.7382	37.8281	39.1273	39.8315
																																						ENSG00000099937(SERPIND1)	0	0.0522279	0	0.0765684	0.0260112	0.0176947
																																						ENSG00000099940(SNAP29)	12.0314	10.4374	10.9892	13.6004	17.0791	11.5353
																																						ENSG00000099942(CRKL)	33.3864	33.099	32.5619	29.1692	27.418	27.8269
																																						ENSG00000099949(LZTR1)	9.55221	9.77044	9.45407	11.2656	11.3228	10.4069
																																						ENSG00000099953(MMP11)	1.32081	1.65961	1.80652	2.12311	2.25025	1.79505
																																						ENSG00000099954(CECR2)	0.099792	0.061138	0.0593224	0.0845404	0.0609565	0.0962145
																																						ENSG00000099956(SMARCB1)	43.9181	41.5665	46.3906	43.9447	46.0779	46.6412
																																						ENSG00000099957(P2RX6)	0.263775	0.100123	0.1773	0.311216	0.182379	0.477108
																																						ENSG00000099958(DERL3)	2.56432	2.65017	2.21862	1.63447	0.858106	0.860039
																																						ENSG00000099968(BCL2L13)	36.4643	35.9637	36.9679	34.7895	37.8213	35.8107
																																						ENSG00000099974(DDTL)	2.70886	1.89368	2.75934	1.70823	2.47524	1.73928
																																						ENSG00000099977(DDT)	132.118	120.886	125.635	147.551	151.011	163.193
																																						ENSG00000099991(CABIN1)	9.30159	10.5361	9.57544	10.0564	10.3042	9.30076
																																						ENSG00000099992(TBC1D10A)	7.92637	8.49218	8.04022	10.2659	10.5815	9.69817
																																						ENSG00000099994(SUSD2)	0	0	0.0319183	0	0	0.0310828
																																						ENSG00000099995(SF3A1)	24.3593	25.1928	24.2465	22.3006	22.0179	23.5847
																																						ENSG00000099998(GGT5)	0	0	0	1.46636	0	0
																																						ENSG00000099999(RNF215)-2	0.393493	0	0.176493	0	0	0.377658
																																						ENSG00000099999(RNF215)-3	8.15861	7.51447	7.437	11.5486	10.3063	9.89804
																																						ENSG00000100003(SEC14L2)	35.5222	31.4976	30.7629	32.9715	32.3279	33.0354
																																						ENSG00000100014(SPECC1L)	11.8297	10.5614	11.9122	12.3496	14.6203	13.5373
																																						ENSG00000100023(PPIL2)	13.7371	12.7154	13.9548	14.3763	13.1134	14.4726
																																						ENSG00000100024(UPB1)	0.0443989	0	0	0	0	0
																																						ENSG00000100027(YPEL1)	2.77345	3.49586	2.67044	2.59571	2.4554	3.42651
																																						ENSG00000100028(SNRPD3)	86.5274	82.8836	95.172	77.975	81.9189	75.6812
																																						ENSG00000100029(PES1)	43.3089	41.9116	42.9877	40.2576	44.9712	41.8824
																																						ENSG00000100030(MAPK1)	52.764	50.5182	46.2926	50.1211	48.4764	48.7519
																																						ENSG00000100031(GGT1)	1.20312	1.2093	1.5367	1.6491	2.05048	1.59216
																																						ENSG00000100034(PPM1F)	27.6366	26.0256	26.1502	23.5566	26.2488	27.1793
[truncated: 14,855 more rows]

## Sheet: Fig S3
S3Fig3A						S3Fig3B
Log2 median-centered intensity						Relative mRNA levels of lung cancer samples
Okayama GSE31210			Selamat GSE32863			Adjacent	Cancer
Adjacent	Cancer		Adjacent	Cancer		0.295485	10.2513
-3.75592	-4.46775		-0.0592	-0.07454		1.10372	12.037
-3.3545	-4.07173		-0.05272	-0.06981		2.21538	11.2972
-3.06378	-4.02955		-0.03905	-0.0403		0.862238	11.9009
-2.46549	-3.83057		-0.03606	-0.01372		0.227552	20.1458
-2.15508	-3.6992		-0.03487	-0.00363		0.0796475	12.6979
-1.93715	-3.42601		-0.02721	0.00183		0.22313	18.6004
-1.88348	-3.42479		-0.00743	0.01654		1.38187	14.1512
-1.73567	-3.02192		-0.00472	0.03697		0.280172	10.6541
-1.72334	-2.32512		-0.00425	0.05164		0.667664	11.335
-1.67994	-2.16677		0.00862	0.07067		0.310594	14.6038
-1.56211	-2.16239		0.01901	0.08916		0.114307	17.6413
-1.38479	-2.06062		0.02167	0.18041		0.256134	10.0395
-1.18897	-1.96012		0.02438	0.18054		1.29737	10.2313
-1.17948	-1.9365		0.04422	0.033836		0.696147	12.0244
-1.1567	-1.81834		0.04788	0.35037		3.59899	10.6199
-0.9146	-1.69822		0.05141	0.38015		2.332	10.6867
-0.75078	-1.67178		0.05841	0.48407		3.11674	12.477
-0.71643	-1.5361		0.064	0.48951		0.144263	16.3936
-0.65715	-1.52571		0.07035	0.62015		0.53254	10.7266
-0.62473	-1.49943		0.1036	0.72793		1.26404	12.7288
	-1.32878		0.10954	0.72975
	-1.2882		0.11895	0.79557
	-1.25126		0.11908	1.00347
	-1.22007		0.13322	1.0999
	-1.18652		0.13477	1.11025
	-1.16588		0.13503	1.12167
	-1.16557		0.14871	1.14511
	-1.16002		0.15129	1.18011
	-1.15096		0.15603	1.18183
	-1.1062		0.15974	1.22423
	-1.09904		0.16003	1.22799
	-1.05741		0.16576	1.33355
	-1.03934		0.17177	1.39425
	-1.0221		0.17911	1.40589
	-0.9975		0.18654	1.46579
	-0.96885		0.19641	1.53277
	-0.95588		0.19789	1.55276
	-0.374959		0.19945	1.55292
	-0.92919		0.20166	1.55763
	-0.90615		0.22436	1.58734
	-0.89436		0.22919	1.58998
	-0.86486		0.23841	1.62711
	-0.8384		0.25111	1.72079
	-0.80691		0.2643	1.73057
	-0.80049		0.26588	1.75356
	-0.78528		0.27757	1.84937
	-0.7834		0.27994	1.91127
	-0.77366		0.35797	1.99799
	-0.7447		0.3646	2.52769
	-0.69707		0.3663	2.55918
	-0.65357		0.39427	2.59469
	-0.64564		0.41747	2.61047
	-0.63853		0.43461	2.63913
	-0.62563		0.47593	2.99756
	-0.6005		0.48976	3.03234
	-0.59734		0.55926	3.27685
	-0.59464		0.92055	4.53323
	-0.58845		1.01526	4.64472
	-0.58554
	-0.56273
	-0.51535
	-0.50203
	-0.49141
	-0.46136
	-0.44077
	-0.39308
	-0.39248
	-0.38826
	-0.38299
	0.37495
	-0.37093
	-0.35014
	-0.34727
	-0.32506
	-0.31028
	-0.28178
	-0.25889
	-0.22909
	-0.14404
	-0.10812
	-0.1025
	-0.07295
	-0.03822
	-0.02057
	-0.01202
	0.01472
	0.07132
	0.08738
	0.12976
	0.13622
	0.15093
	0.1603
	0.17816
	0.19894
	0.29318
	0.34314
	0.36856
	0.38874
	0.42175
	0.42794
	0.44876
	0.46836
	0.51515
	0.51896
	0.52116
	0.52742
	0.54166
	0.54645
	0.54761
	0.54767
	0.54865
	0.55937
	0.56138
	0.63941
	0.64877
	0.72364
	0.72728
	0.74445
	0.77727
	0.77838
	0.81055
	0.81125
	0.86156
	0.875
	0.89486
	0.90758
	0.99538
	0.9973
	1.00047
	1.02773
	1.05675
	1.06242
	1.08659
	1.10836
	1.12843
	1.12987
	1.14371
	1.14838
	1.15408
	1.15416
	1.16792
	1.17046
	1.18192
	1.2187
	1.23065
	1.24261
	1.28548
	1.29971
	1.30006
	1.32186
	1.37804
	1.38255
	1.41191
	1.44319
	1.51479
	1.51813
	1.52139
	1.57523
	1.58509
	1.64787
	1.64943
	1.6517
	1.67659
	1.69222
	1.72857
	1.73216
	1.73706
	1.77279
	1.82522
	1.91257
	1.91761
	1.93615
	1.96864
	1.98223
	1.98318
	2.01775
	2.02714
	2.05107
	2.07948
	2.10212
	2.17312
	2.22654
	2.23138
	2.27634
	2.33117
	2.41224
	2.4162
	2.41988
	2.45546
	2.48471
	2.54888
	2.57352
	2.69825
	2.7219
	2.78003
	2.78238
	2.78894
	2.88491
	3.1209
	3.1338
	3.18851
	3.1938
	3.19627
	3.24824
	3.38769
	3.43355
	3.60954
	3.61726
	3.6196
	3.7625
	3.86811
	4.21207
	4.28167
	4.28706
	4.35327
	4.91589
	4.96725
	5.15986
	5.3605
	5.42048
	5.68069
	5.75803
	6.96489

[truncated: 5 more sheets: Fig S4, Fig S5, Fig S6, Fig S7, Fig S8]
